# Supplementary material for: (S)-3-[(S,E)-4-(4-Chloro­phen­yl)-1-nitro­but-3-en-2-yl]thian-4-one
Source: Acta Crystallogr Sect E Struct Rep Online. 2009 Oct 28;65(Pt 11):o2861. doi: 10.1107/S1600536809043608 (PMC2970967; doi:10.1107/S1600536809043608)
Supplement: Supplementary file 1 [file e-65-o2861-sup1.cif]

##############################################################################
###                                                                        ###
###        Electronic paper (Acta Crystallographica Section E)             ###
###                                                                        ###
##############################################################################
#                                                                            #
# This CIF contains the data in a paper accepted for publication in Acta     #
# Crystallographica Section E. It conforms to the requirements of Notes      #
# for Authors for Section E, and has been peer reviewed under the auspices   #
# of the IUCr Commission on Journals.                                        #
#                                                                            #
# Full details of the Crystallographic Information File format               #
# are given in the paper "The Crystallographic Information File (CIF):       #
# a New Standard Archive File for Crystallography" by S. R. Hall, F. H.      #
# Allen and I. D. Brown [Acta Cryst. (1991), A47, 655-685].                  #
#                                                                            #
# The current version of the core CIF dictionary is obtainable from          #
# ftp://ftp.iucr.org/pub/cif_core.dic. The current version number is 2.4.    #
#                                                                            #
# Software is freely available for graphical display of the structure(s) in  #
# this CIF.  For information consult the CIF home page http://www.iucr.org/  #
# cif/home.html                                                              #
#                                                                            #
# This file may be used for bona fide research purposes within the           #
# scientific community so long as proper attribution is given to the journal # 
# article from which it was obtained.                                        #
#                                                                            #
##############################################################################
                                             
data_global
_audit_creation_method     SHELXL-97
_journal_date_recd_electronic     2009-10-14
_journal_date_accepted     2009-10-22
_journal_name_full     'Acta Crystallographica, Section E'
_journal_year     2009
_journal_volume     65
_journal_issue     11
_journal_page_first     o2861
_journal_page_last     o2861
_journal_paper_category     QO
_journal_coeditor_code     FK2005
_publ_contact_author_name     'Dr. Shuping Luo'
_publ_contact_author_address
;
State Key Laboratory Breeding Base of Green Chemistry-Synthesis Technology
Zhejiang University of Technology
Hangzhou
310014
People's Republic of China
;
_publ_contact_author_email     'boyzb@163.com'
_publ_contact_author_fax     '86 571 88320066'
_publ_contact_author_phone     '86 571 88320609'
_publ_section_title
;\
(<i>S</i>)-3-[(<i>S</i>,<i>E</i>)-4-(4-Chlorophenyl)-1-nitrobut-3-en-2-yl]\
thian-4-one
;
loop_
    _publ_author_name
    _publ_author_address
    'Zhaobo Li'
;
State Key Laboratory Breeding Base of Green Chemistry-Synthesis Technology
Zhejiang University of Technology
Hangzhou 310014
People's Republic of China
;
    'Yifeng Wang'
;
State Key Laboratory Breeding Base of Green Chemistry-Synthesis Technology
Zhejiang University of Technology
Hangzhou 310014
People's Republic of China
;
    'Yi Guo'
;
State Key Laboratory Breeding Base of Green Chemistry-Synthesis Technology
Zhejiang University of Technology
Hangzhou 310014
People's Republic of China
;
    'Shuping Luo'
;
State Key Laboratory Breeding Base of Green Chemistry-Synthesis Technology
Zhejiang University of Technology
Hangzhou 310014
People's Republic of China
;
_chemical_name_systematic
;
;
data_I
_chemical_name_systematic
;
(<i>S</i>)-3-[(<i>S</i>,<i>E</i>)-4-(4-Chlorophenyl)-1-nitrobut-3-en-
2-yl]thian-4-one
;
_chemical_name_common     ?
_chemical_formula_moiety     'C15 H16 Cl N O3 S'
_chemical_formula_sum     'C15 H16 Cl N O3 S'
_chemical_formula_iupac     'C15 H16 Cl N O3 S'
_chemical_formula_weight     325.80
_chemical_melting_point     ?
_symmetry_cell_setting     orthorhombic
_symmetry_space_group_name_H-M     'P 21 21 21'
_symmetry_space_group_name_Hall     'P 2ac 2ab'
loop_
    _symmetry_equiv_pos_as_xyz
    'x, y, z'
    '-x+1/2, -y, z+1/2'
    'x+1/2, -y+1/2, -z'
    '-x, y+1/2, -z+1/2'
_cell_length_a     5.5220(2)
_cell_length_b     8.3833(3)
_cell_length_c     34.7414(12)
_cell_angle_alpha     90.00
_cell_angle_beta     90.00
_cell_angle_gamma     90.00
_cell_volume     1608.27(10)
_cell_formula_units_Z     4
_cell_measurement_reflns_used     12670
_cell_measurement_theta_min     3.0
_cell_measurement_theta_max     27.5
_cell_measurement_temperature     296.0(10)
_exptl_crystal_description     'block'
_exptl_crystal_colour     'colorless'
_exptl_crystal_size_max     0.34
_exptl_crystal_size_mid     0.28
_exptl_crystal_size_min     0.19
_exptl_crystal_density_diffrn     1.346
_exptl_crystal_density_meas     ?
_exptl_crystal_density_method     'not measured'
_exptl_crystal_F_000     680
_exptl_absorpt_coefficient_mu     0.375
_exptl_absorpt_correction_type     multi-scan
_exptl_absorpt_process_details     '(ABSCOR; Higashi, 1995)'
_exptl_absorpt_correction_T_min     0.8651
_exptl_absorpt_correction_T_max     0.9321
_exptl_special_details
;
;
_diffrn_ambient_temperature     296.0(10)
_diffrn_radiation_type     MoK\a
_diffrn_radiation_wavelength     0.71073
_diffrn_radiation_source     'rotating anode'
_diffrn_radiation_monochromator     graphite
_diffrn_measurement_device_type     'Rigaku R-AXIS RAPID'
_diffrn_measurement_method     \w
_diffrn_detector_area_resol_mean     10.00
_diffrn_reflns_number     15960
_diffrn_reflns_av_R_equivalents     0.0239
_diffrn_reflns_av_sigmaI/netI     0.0197
_diffrn_reflns_theta_min     3.00
_diffrn_reflns_theta_max     27.48
_diffrn_reflns_theta_full     27.48
_diffrn_measured_fraction_theta_max     0.998
_diffrn_measured_fraction_theta_full     0.998
_diffrn_reflns_limit_h_min     -7
_diffrn_reflns_limit_h_max     6
_diffrn_reflns_limit_k_min     -10
_diffrn_reflns_limit_k_max     10
_diffrn_reflns_limit_l_min     -45
_diffrn_reflns_limit_l_max     45
_diffrn_standards_number     ?
_diffrn_standards_interval_count     ?
_diffrn_standards_interval_time     ?
_diffrn_standards_decay_%     ?
_refine_special_details
;
Refinement of <i>F</i>^2^ against ALL reflections. The weighted <i>R</i>-factor
<i>wR</i> and goodness of fit <i>S</i> are based on <i>F</i>^2^, conventional
<i>R</i>-factors <i>R</i> are based on <i>F</i>, with <i>F</i> set to zero for
negative <i>F</i>^2^. The threshold expression of <i>F</i>^2^ >
\s(<i>F</i>^2^) is used only for calculating <i>R</i>-factors(gt) <i>etc</i>.
and is not relevant to the choice of reflections for refinement.
<i>R</i>-factors based on <i>F</i>^2^ are statistically about twice as large
as those based on <i>F</i>, and <i>R</i>- factors based on ALL data will be
even larger.
;
_reflns_number_total     3666
_reflns_number_gt     2918
_reflns_threshold_expression     I>2\s(I)
_refine_ls_structure_factor_coef     Fsqd
_refine_ls_matrix_type     full
_refine_ls_R_factor_all     0.0424
_refine_ls_R_factor_gt     0.0316
_refine_ls_wR_factor_gt     0.0816
_refine_ls_wR_factor_ref     0.0899
_refine_ls_goodness_of_fit_ref     1.000
_refine_ls_restrained_S_all     1.000
_refine_ls_number_reflns     3666
_refine_ls_number_parameters     191
_refine_ls_number_restraints     0
_refine_ls_hydrogen_treatment     constr
_refine_ls_weighting_scheme     calc
_refine_ls_weighting_details
         'calc w=1/[\s^2^(Fo^2^)+(0.0470P)^2^+0.1820P] where P=(Fo^2^+2Fc^2^)/3'
_atom_sites_solution_hydrogens     geom
_atom_sites_solution_primary     direct
_atom_sites_solution_secondary     difmap
_refine_ls_shift/su_max     0.000
_refine_ls_shift/su_mean     0.000
_refine_diff_density_max     0.164
_refine_diff_density_min     -0.202
_refine_ls_extinction_method     'SHELXL97 (Sheldrick, 2008)'
_refine_ls_extinction_coef     0.0061(13)
_refine_ls_extinction_expression
                                  'Fc^*^=kFc[1+0.001xFc^2^\l^3^/sin(2\q)]^-1/4^'
_refine_ls_abs_structure_details     'Flack  (1983), 1501 Friedel pairs'
_refine_ls_abs_structure_Flack     0.03(7)
loop_
    _atom_type_symbol
    _atom_type_description
    _atom_type_scat_dispersion_real
    _atom_type_scat_dispersion_imag
    _atom_type_scat_source
    'C' 'C' 0.0033 0.0016
                         'International Tables Vol C Tables 4.2.6.8 and 6.1.1.4'
    'H' 'H' 0.0000 0.0000
                         'International Tables Vol C Tables 4.2.6.8 and 6.1.1.4'
    'Cl' 'Cl' 0.1484 0.1585
                         'International Tables Vol C Tables 4.2.6.8 and 6.1.1.4'
    'N' 'N' 0.0061 0.0033
                         'International Tables Vol C Tables 4.2.6.8 and 6.1.1.4'
    'O' 'O' 0.0106 0.0060
                         'International Tables Vol C Tables 4.2.6.8 and 6.1.1.4'
    'S' 'S' 0.1246 0.1234
                         'International Tables Vol C Tables 4.2.6.8 and 6.1.1.4'
_computing_data_collection     'PROCESS-AUTO (Rigaku, 2006)'
_computing_cell_refinement     'PROCESS-AUTO (Rigaku, 2006)'
_computing_data_reduction     'CrystalStructure (Rigaku/MSC, 2007)'
_computing_structure_solution     'SHELXS97 (Sheldrick, 2008)'
_computing_structure_refinement     'SHELXL97 (Sheldrick, 2008)'
_computing_molecular_graphics     'ORTEP-3 for Windows (Farrugia, 1997)'
_computing_publication_material     'WinGX (Farrugia, 1999)'
loop_
    _atom_site_type_symbol
    _atom_site_label
    _atom_site_fract_x
    _atom_site_fract_y
    _atom_site_fract_z
    _atom_site_U_iso_or_equiv
    _atom_site_adp_type
    _atom_site_calc_flag
    _atom_site_refinement_flags
    _atom_site_occupancy
    _atom_site_disorder_assembly
    _atom_site_disorder_group
    C C13 -0.1203(6) 0.9836(3) 0.01706(6) 0.0747(7) Uani d . 1 . .
    S S1 0.55221(10) 0.17716(7) 0.117335(15) 0.06690(17) Uani d . 1 . .
    Cl Cl1 -0.1215(2) 1.11399(9) -0.022097(18) 0.1245(4) Uani d . 1 . .
    C C6 0.0659(3) 0.5010(2) 0.16547(4) 0.0447(4) Uani d . 1 . .
    H H6 -0.0877 0.4429 0.1634 0.054 Uiso calc R 1 . .
    O O1 0.0671(3) 0.22754(16) 0.21132(4) 0.0613(3) Uani d . 1 . .
    C C4 0.2745(3) 0.3803(2) 0.16338(4) 0.0444(4) Uani d . 1 . .
    H H4 0.4264 0.4371 0.1684 0.053 Uiso calc R 1 . .
    N N1 -0.1196(3) 0.7113(2) 0.20576(4) 0.0555(4) Uani d . 1 . .
    C C5 0.2912(4) 0.3026(2) 0.12328(5) 0.0555(4) Uani d . 1 . .
    H H5A 0.2954 0.3859 0.1039 0.067 Uiso calc R 1 . .
    H H5B 0.1466 0.2394 0.1189 0.067 Uiso calc R 1 . .
    C C8 0.0775(3) 0.6222(2) 0.13348(5) 0.0476(4) Uani d . 1 . .
    H H8 0.2189 0.6816 0.1310 0.057 Uiso calc R 1 . .
    C C7 0.0736(3) 0.5865(2) 0.20462(5) 0.0496(4) Uani d . 1 . .
    H H7A 0.0481 0.5101 0.2252 0.059 Uiso calc R 1 . .
    H H7B 0.2309 0.6356 0.2083 0.059 Uiso calc R 1 . .
    C C3 0.2507(3) 0.2460(2) 0.19269(5) 0.0492(4) Uani d . 1 . .
    C C9 -0.0980(3) 0.6500(2) 0.10879(5) 0.0522(4) Uani d . 1 . .
    H H9 -0.2357 0.5869 0.1113 0.063 Uiso calc R 1 . .
    O O3 -0.0587(3) 0.84976(18) 0.20651(5) 0.0819(5) Uani d . 1 . .
    C C2 0.4615(4) 0.1319(3) 0.19524(6) 0.0669(5) Uani d . 1 . .
    H H2A 0.4315 0.0550 0.2155 0.080 Uiso calc R 1 . .
    H H2B 0.6073 0.1906 0.2017 0.080 Uiso calc R 1 . .
    C C15 0.0781(4) 0.8818(2) 0.07241(5) 0.0631(5) Uani d . 1 . .
    H H15 0.2076 0.8847 0.0895 0.076 Uiso calc R 1 . .
    O O2 -0.3289(3) 0.6674(2) 0.20483(5) 0.0838(5) Uani d . 1 . .
    C C10 -0.1020(3) 0.7694(2) 0.07758(5) 0.0519(4) Uani d . 1 . .
    C C1 0.4989(5) 0.0446(3) 0.15734(6) 0.0757(6) Uani d . 1 . .
    H H1A 0.3568 -0.0196 0.1519 0.091 Uiso calc R 1 . .
    H H1B 0.6359 -0.0270 0.1599 0.091 Uiso calc R 1 . .
    C C11 -0.2923(4) 0.7687(3) 0.05161(6) 0.0691(6) Uani d . 1 . .
    H H11 -0.4169 0.6951 0.0547 0.083 Uiso calc R 1 . .
    C C12 -0.3010(5) 0.8756(3) 0.02114(6) 0.0819(7) Uani d . 1 . .
    H H12 -0.4291 0.8732 0.0038 0.098 Uiso calc R 1 . .
    C C14 0.0704(5) 0.9901(3) 0.04238(6) 0.0745(6) Uani d . 1 . .
    H H14 0.1920 1.0658 0.0394 0.089 Uiso calc R 1 . .
loop_
    _atom_site_aniso_label
    _atom_site_aniso_U_11
    _atom_site_aniso_U_22
    _atom_site_aniso_U_33
    _atom_site_aniso_U_12
    _atom_site_aniso_U_13
    _atom_site_aniso_U_23
    C13 0.122(2) 0.0560(12) 0.0463(9) 0.0278(14) -0.0102(12) 0.0075(8)
    S1 0.0674(3) 0.0707(3) 0.0626(3) 0.0147(3) 0.0095(2) -0.0069(2)
    Cl1 0.2253(11) 0.0834(4) 0.0646(3) 0.0384(6) -0.0194(5) 0.0284(3)
    C6 0.0489(8) 0.0463(8) 0.0387(7) -0.0005(8) 0.0019(8) 0.0031(6)
    O1 0.0645(8) 0.0616(8) 0.0578(7) -0.0018(7) 0.0091(7) 0.0157(6)
    C4 0.0466(8) 0.0457(9) 0.0410(8) -0.0008(7) 0.0026(7) 0.0035(7)
    N1 0.0581(9) 0.0606(10) 0.0478(8) 0.0061(8) -0.0027(7) -0.0059(7)
    C5 0.0667(10) 0.0568(11) 0.0428(8) 0.0090(9) 0.0022(8) 0.0012(8)
    C8 0.0539(10) 0.0429(8) 0.0460(8) 0.0007(8) 0.0025(8) 0.0031(7)
    C7 0.0516(9) 0.0514(10) 0.0457(8) 0.0085(8) -0.0046(8) -0.0011(7)
    C3 0.0569(10) 0.0486(10) 0.0420(8) 0.0003(8) -0.0041(8) 0.0029(7)
    C9 0.0555(10) 0.0536(10) 0.0475(9) -0.0008(9) 0.0003(8) 0.0036(7)
    O3 0.1031(12) 0.0509(9) 0.0918(11) 0.0066(9) -0.0103(10) -0.0046(8)
    C2 0.0719(12) 0.0675(13) 0.0615(11) 0.0137(11) -0.0082(10) 0.0124(9)
    C15 0.0780(13) 0.0597(11) 0.0516(10) -0.0048(11) -0.0136(10) 0.0107(8)
    O2 0.0491(8) 0.1071(13) 0.0954(11) 0.0053(9) 0.0029(7) -0.0237(11)
    C10 0.0614(10) 0.0519(10) 0.0423(8) 0.0094(9) -0.0049(8) 0.0009(7)
    C1 0.0906(16) 0.0619(13) 0.0746(13) 0.0252(12) -0.0040(12) 0.0032(10)
    C11 0.0678(12) 0.0778(15) 0.0618(11) 0.0038(11) -0.0150(10) 0.0045(10)
    C12 0.0969(18) 0.0897(18) 0.0590(11) 0.0216(16) -0.0267(12) 0.0023(12)
    C14 0.1063(17) 0.0566(11) 0.0606(11) -0.0037(14) -0.0062(13) 0.0150(9)
_geom_special_details
;
All e.s.d.'s (except the e.s.d. in the dihedral angle between two l.s. planes)
are estimated using the full covariance matrix. The cell e.s.d.'s are taken
into account individually in the estimation of e.s.d.'s in distances, angles
and torsion angles; correlations between e.s.d.'s in cell parameters are only
used when they are defined by crystal symmetry. An approximate (isotropic)
treatment of cell e.s.d.'s is used for estimating e.s.d.'s involving l.s.
planes.
;
loop_
    _geom_bond_atom_site_label_1
    _geom_bond_atom_site_label_2
    _geom_bond_site_symmetry_2
    _geom_bond_distance
    _geom_bond_publ_flag
    C13 C12 . 1.355(4) ?
    C13 C14 . 1.373(4) ?
    C13 Cl1 . 1.745(2) ?
    S1 C5 . 1.7959(19) ?
    S1 C1 . 1.804(2) ?
    C6 C8 . 1.507(2) ?
    C6 C4 . 1.534(2) ?
    C6 C7 . 1.539(2) ?
    C6 H6 . 0.9800 ?
    O1 C3 . 1.213(2) ?
    C4 C3 . 1.524(2) ?
    C4 C5 . 1.541(2) ?
    C4 H4 . 0.9800 ?
    N1 O3 . 1.209(2) ?
    N1 O2 . 1.213(2) ?
    N1 C7 . 1.494(2) ?
    C5 H5A . 0.9700 ?
    C5 H5B . 0.9700 ?
    C8 C9 . 1.315(3) ?
    C8 H8 . 0.9300 ?
    C7 H7A . 0.9700 ?
    C7 H7B . 0.9700 ?
    C3 C2 . 1.509(3) ?
    C9 C10 . 1.476(2) ?
    C9 H9 . 0.9300 ?
    C2 C1 . 1.520(3) ?
    C2 H2A . 0.9700 ?
    C2 H2B . 0.9700 ?
    C15 C10 . 1.382(3) ?
    C15 C14 . 1.383(3) ?
    C15 H15 . 0.9300 ?
    C10 C11 . 1.385(3) ?
    C1 H1A . 0.9700 ?
    C1 H1B . 0.9700 ?
    C11 C12 . 1.388(3) ?
    C11 H11 . 0.9300 ?
    C12 H12 . 0.9300 ?
    C14 H14 . 0.9300 ?
loop_
    _geom_angle_atom_site_label_1
    _geom_angle_atom_site_label_2
    _geom_angle_atom_site_label_3
    _geom_angle_site_symmetry_1
    _geom_angle_site_symmetry_3
    _geom_angle
    _geom_angle_publ_flag
    C12 C13 C14 . . 121.62(19) ?
    C12 C13 Cl1 . . 119.81(19) ?
    C14 C13 Cl1 . . 118.5(2) ?
    C5 S1 C1 . . 98.11(10) ?
    C8 C6 C4 . . 112.19(13) ?
    C8 C6 C7 . . 109.65(14) ?
    C4 C6 C7 . . 109.17(13) ?
    C8 C6 H6 . . 108.6 ?
    C4 C6 H6 . . 108.6 ?
    C7 C6 H6 . . 108.6 ?
    C3 C4 C6 . . 113.01(13) ?
    C3 C4 C5 . . 107.25(14) ?
    C6 C4 C5 . . 111.50(13) ?
    C3 C4 H4 . . 108.3 ?
    C6 C4 H4 . . 108.3 ?
    C5 C4 H4 . . 108.3 ?
    O3 N1 O2 . . 123.82(19) ?
    O3 N1 C7 . . 118.28(17) ?
    O2 N1 C7 . . 117.86(18) ?
    C4 C5 S1 . . 113.56(12) ?
    C4 C5 H5A . . 108.9 ?
    S1 C5 H5A . . 108.9 ?
    C4 C5 H5B . . 108.9 ?
    S1 C5 H5B . . 108.9 ?
    H5A C5 H5B . . 107.7 ?
    C9 C8 C6 . . 124.67(17) ?
    C9 C8 H8 . . 117.7 ?
    C6 C8 H8 . . 117.7 ?
    N1 C7 C6 . . 109.27(13) ?
    N1 C7 H7A . . 109.8 ?
    C6 C7 H7A . . 109.8 ?
    N1 C7 H7B . . 109.8 ?
    C6 C7 H7B . . 109.8 ?
    H7A C7 H7B . . 108.3 ?
    O1 C3 C2 . . 122.19(16) ?
    O1 C3 C4 . . 121.53(16) ?
    C2 C3 C4 . . 116.17(15) ?
    C8 C9 C10 . . 127.61(17) ?
    C8 C9 H9 . . 116.2 ?
    C10 C9 H9 . . 116.2 ?
    C3 C2 C1 . . 111.04(16) ?
    C3 C2 H2A . . 109.4 ?
    C1 C2 H2A . . 109.4 ?
    C3 C2 H2B . . 109.4 ?
    C1 C2 H2B . . 109.4 ?
    H2A C2 H2B . . 108.0 ?
    C10 C15 C14 . . 121.53(19) ?
    C10 C15 H15 . . 119.2 ?
    C14 C15 H15 . . 119.2 ?
    C11 C10 C15 . . 117.69(18) ?
    C11 C10 C9 . . 119.13(18) ?
    C15 C10 C9 . . 123.17(16) ?
    C2 C1 S1 . . 113.15(17) ?
    C2 C1 H1A . . 108.9 ?
    S1 C1 H1A . . 108.9 ?
    C2 C1 H1B . . 108.9 ?
    S1 C1 H1B . . 108.9 ?
    H1A C1 H1B . . 107.8 ?
    C10 C11 C12 . . 121.3(2) ?
    C10 C11 H11 . . 119.3 ?
    C12 C11 H11 . . 119.3 ?
    C13 C12 C11 . . 119.1(2) ?
    C13 C12 H12 . . 120.5 ?
    C11 C12 H12 . . 120.5 ?
    C13 C14 C15 . . 118.7(2) ?
    C13 C14 H14 . . 120.6 ?
    C15 C14 H14 . . 120.6 ?
loop_
    _geom_torsion_atom_site_label_1
    _geom_torsion_atom_site_label_2
    _geom_torsion_atom_site_label_3
    _geom_torsion_atom_site_label_4
    _geom_torsion_site_symmetry_1
    _geom_torsion_site_symmetry_2
    _geom_torsion_site_symmetry_3
    _geom_torsion_site_symmetry_4
    _geom_torsion
    _geom_torsion_publ_flag
    C8 C6 C4 C3 . . . . -173.58(14) ?
    C7 C6 C4 C3 . . . . 64.67(18) ?
    C8 C6 C4 C5 . . . . -52.68(19) ?
    C7 C6 C4 C5 . . . . -174.43(14) ?
    C3 C4 C5 S1 . . . . -62.42(17) ?
    C6 C4 C5 S1 . . . . 173.37(12) ?
    C1 S1 C5 C4 . . . . 56.38(16) ?
    C4 C6 C8 C9 . . . . 123.85(19) ?
    C7 C6 C8 C9 . . . . -114.67(19) ?
    O3 N1 C7 C6 . . . . -112.49(18) ?
    O2 N1 C7 C6 . . . . 65.5(2) ?
    C8 C6 C7 N1 . . . . 53.18(19) ?
    C4 C6 C7 N1 . . . . 176.45(14) ?
    C6 C4 C3 O1 . . . . 9.8(2) ?
    C5 C4 C3 O1 . . . . -113.44(18) ?
    C6 C4 C3 C2 . . . . -173.94(15) ?
    C5 C4 C3 C2 . . . . 62.78(19) ?
    C6 C8 C9 C10 . . . . 178.10(17) ?
    O1 C3 C2 C1 . . . . 114.2(2) ?
    C4 C3 C2 C1 . . . . -62.0(2) ?
    C14 C15 C10 C11 . . . . -0.1(3) ?
    C14 C15 C10 C9 . . . . 178.8(2) ?
    C8 C9 C10 C11 . . . . 172.61(19) ?
    C8 C9 C10 C15 . . . . -6.3(3) ?
    C3 C2 C1 S1 . . . . 58.3(2) ?
    C5 S1 C1 C2 . . . . -53.16(18) ?
    C15 C10 C11 C12 . . . . 0.8(3) ?
    C9 C10 C11 C12 . . . . -178.2(2) ?
    C14 C13 C12 C11 . . . . -0.2(4) ?
    Cl1 C13 C12 C11 . . . . 177.53(19) ?
    C10 C11 C12 C13 . . . . -0.6(4) ?
    C12 C13 C14 C15 . . . . 0.9(4) ?
    Cl1 C13 C14 C15 . . . . -176.91(18) ?
    C10 C15 C14 C13 . . . . -0.7(3) ?
loop_
    _geom_hbond_atom_site_label_D
    _geom_hbond_atom_site_label_H
    _geom_hbond_atom_site_label_A
    _geom_hbond_site_symmetry_A
    _geom_hbond_distance_DH
    _geom_hbond_distance_HA
    _geom_hbond_distance_DA
    _geom_hbond_angle_DHA
    C7 H7B O2 1_655 0.97 2.448 3.368(4) 158
    C2 H2B O1 1_655 0.97 2.580 3.484(3) 156
