# Supplementary material for: (S)-3-[(S,E)-4-(4-Chloro­phen­yl)-1-nitro­but-3-en-2-yl]thian-4-one
Source: Acta Crystallogr Sect E Struct Rep Online. 2009 Oct 28;65(Pt 11):o2861. doi: 10.1107/S1600536809043608 (PMC2970967; doi:10.1107/S1600536809043608)
Supplement: Supplementary file 2 [file e-65-o2861-Isup2.hkl]

#
# h,k,l, Fc-squared, Fo-squared, sigma(Fo-squared) and status flag
#
data_I
_shelx_title ' cyscl in P 21 21 21'
_shelx_refln_list_code          4
_shelx_F_calc_maximum      135.61
_exptl_crystal_F_000       680.00
_reflns_d_resolution_high  0.7700
 
loop_
 _symmetry_equiv_pos_as_xyz
 'x, y, z'
 '-x+1/2, -y, z+1/2'
 'x+1/2, -y+1/2, -z'
 '-x, y+1/2, -z+1/2'
 
_cell_length_a     5.5220
_cell_length_b     8.3833
_cell_length_c    34.7414
_cell_angle_alpha  90.000
_cell_angle_beta   90.000
_cell_angle_gamma  90.000
 
_shelx_F_squared_multiplier     1.000
 
loop_
 _refln_index_h
 _refln_index_k
 _refln_index_l
 _refln_F_squared_calc
 _refln_F_squared_meas
 _refln_F_squared_sigma
 _refln_observed_status
   2   0   0     3354.75     3513.60     43.41 o
   4   0   0       21.59       20.54      1.78 o
   6   0   0      187.04      187.80      7.28 o
   1   1   0     4295.97     3891.87     30.00 o
   2   1   0       27.01       33.42      1.07 o
   3   1   0      187.00      184.72      1.95 o
   4   1   0     1302.17     1285.37     15.23 o
   5   1   0      126.62      139.43      2.86 o
   6   1   0       13.69        6.57      2.06 o
   7   1   0        0.22        1.53      1.56 o
   0   2   0     5255.89     5034.33     57.12 o
   1   2   0      149.01      152.90      2.09 o
   2   2   0      430.16      507.02      4.99 o
   3   2   0     1089.10     1064.09      8.94 o
   4   2   0        0.61        1.77      0.77 o
   5   2   0       15.94       18.57      1.44 o
   6   2   0        8.45        8.80      1.80 o
   7   2   0        7.68        4.91      1.65 o
   1   3   0      524.45      583.79      5.49 o
   2   3   0     4209.51     4791.13     41.00 o
   3   3   0        5.44        2.94      0.83 o
   4   3   0      427.31      422.55      4.10 o
   5   3   0      150.52      153.55      2.55 o
   6   3   0        0.50        0.27      1.00 o
   0   4   0     1309.76     1177.61     15.02 o
   1   4   0      453.64      428.50      4.70 o
   2   4   0       56.88       69.83      1.67 o
   3   4   0       52.84       62.09      1.91 o
   4   4   0        2.68        2.75      1.01 o
   5   4   0        1.09        1.14      1.02 o
   6   4   0        1.34        2.33      1.65 o
   1   5   0      196.05      180.24      3.00 o
   2   5   0      137.72      135.38      3.01 o
   3   5   0       10.62        5.93      1.14 o
   4   5   0       44.17       57.04      2.17 o
   5   5   0       19.22       23.91      1.77 o
   6   5   0        4.51        4.59      1.97 o
   0   6   0      221.75      215.07      5.66 o
   1   6   0      147.92      149.49      3.01 o
   2   6   0      441.05      412.41      7.38 o
   3   6   0        9.76       18.11      1.79 o
   4   6   0        0.75        0.42      1.37 o
   5   6   0        5.41        4.82      1.73 o
   1   7   0        3.72        6.50      1.87 o
   2   7   0      287.95      291.85      7.89 o
   3   7   0       11.41       21.41      2.29 o
   4   7   0       49.15       44.54      2.23 o
   5   7   0        0.71        0.80      1.63 o
   0   8   0      380.50      368.75      9.14 o
   1   8   0      260.71      275.30      5.43 o
   2   8   0        0.07       -0.86      1.77 o
   3   8   0        0.85        2.51      1.90 o
   4   8   0        0.42       -0.07      1.26 o
   1   9   0       31.92       30.76      3.01 o
   2   9   0        0.75        3.25      1.84 o
   3   9   0        6.54        4.04      2.89 o
   4   9   0        3.24        3.10      2.29 o
   0  10   0        7.09        7.82      3.99 o
   1  10   0       12.90       17.25      2.85 o
   2  10   0        0.73        0.78      2.34 o
   1   0   1     1870.45     1888.23     11.49 o
   2   0   1        1.37        1.89      0.50 o
   3   0   1       48.90       55.88      1.32 o
   4   0   1      192.09      183.43      3.21 o
   5   0   1      499.47      508.54      5.80 o
   6   0   1       61.84       59.57      2.11 o
   7   0   1        3.37        1.04      1.22 o
  -7   1   1        4.14        2.99      1.43 o
  -6   1   1        0.43        0.20      1.11 o
  -5   1   1        9.41        9.00      1.25 o
  -4   1   1      214.52      202.35      2.64 o
  -3   1   1      328.88      321.17      2.79 o
  -2   1   1      359.77      361.43      6.08 o
  -1   1   1     8707.89     8434.60     70.32 o
   1   1   1     8655.70     8351.78     56.73 o
   2   1   1      343.91      347.29      4.39 o
   3   1   1      335.88      325.65      2.94 o
   4   1   1      211.07      195.10      3.55 o
   5   1   1        9.27        9.99      1.38 o
   6   1   1        0.47        0.67      0.81 o
   7   1   1        4.12        5.32      2.57 o
  -7   2   1        6.22        5.61      1.65 o
  -6   2   1        8.09        8.53      2.08 o
  -5   2   1       33.43       34.84      1.79 o
  -4   2   1       41.39       46.69      1.55 o
  -3   2   1      249.50      269.47      3.80 o
  -2   2   1     1171.69     1229.28     16.16 o
  -1   2   1     1792.82     1827.08     12.79 o
   0   2   1     4101.44     3988.64     31.47 o
   1   2   1     1758.10     1783.24     16.52 o
   2   2   1     1153.75     1208.72     10.01 o
   3   2   1      245.17      274.95      9.44 o
   4   2   1       42.97       48.51      1.29 o
   5   2   1       34.91       37.52      1.72 o
   6   2   1        8.07        8.57      1.66 o
   7   2   1        6.01        3.77      1.97 o
  -6   3   1       17.40       17.16      1.92 o
  -5   3   1       19.83       23.41      1.42 o
  -4   3   1      110.09      122.00      2.30 o
  -3   3   1      181.36      199.48      3.11 o
  -2   3   1      281.33      303.02      7.50 o
  -1   3   1      986.61      966.32      8.29 o
   0   3   1      164.37      160.27      2.12 o
   1   3   1      997.29      985.62      8.40 o
   2   3   1      281.05      300.34      3.22 o
   3   3   1      189.08      205.42      2.78 o
   4   3   1      111.09      120.42      2.01 o
   5   3   1       19.77       23.00      1.48 o
   6   3   1       17.75       16.75      3.29 o
  -6   4   1        1.34        0.96      1.28 o
  -5   4   1       19.48       24.98      1.63 o
  -4   4   1       29.61       32.61      1.80 o
  -3   4   1      100.05      107.95      2.30 o
  -2   4   1       40.95       39.48      1.49 o
  -1   4   1      277.56      302.17      3.53 o
   0   4   1      784.36      714.77      7.17 o
   1   4   1      281.29      306.24      3.56 o
   2   4   1       41.71       36.45      1.42 o
   3   4   1      101.85      112.28      2.21 o
   4   4   1       29.25       30.38      1.73 o
   5   4   1       18.82       22.57      1.49 o
   6   4   1        1.24        1.16      1.10 o
  -6   5   1        0.60        0.86      1.51 o
  -5   5   1       15.08       14.88      2.73 o
  -4   5   1       82.74       85.60      2.20 o
  -3   5   1        1.74        1.43      0.98 o
  -2   5   1      184.47      186.68      3.11 o
  -1   5   1      128.63      130.92      2.81 o
   0   5   1      107.18      107.60      2.51 o
   1   5   1      131.40      133.74      2.67 o
   2   5   1      177.47      177.58      3.33 o
   3   5   1        1.46        1.90      1.21 o
   4   5   1       82.39       91.01      2.66 o
   5   5   1       14.69       15.01      1.83 o
   6   5   1        0.67        1.09      1.45 o
  -5   6   1        1.95        1.70      1.58 o
  -4   6   1       15.88       12.57      2.98 o
  -3   6   1        3.41        3.17      1.52 o
  -2   6   1       54.54       49.06      2.51 o
  -1   6   1      157.27      156.73      3.34 o
   0   6   1      278.96      296.54      4.15 o
   1   6   1      157.06      150.58      3.21 o
   2   6   1       55.74       46.66      2.22 o
   3   6   1        3.19        2.86      1.36 o
   4   6   1       16.37       14.09      2.83 o
   5   6   1        1.91        1.99      1.37 o
  -5   7   1       20.15       20.79      5.20 o
  -4   7   1       15.84       13.89      3.63 o
  -3   7   1        2.13        1.24      1.30 o
  -2   7   1      166.75      158.42      3.88 o
  -1   7   1       29.81       25.18      2.11 o
   0   7   1        8.17        5.93      1.55 o
   1   7   1       30.45       29.05      2.20 o
   2   7   1      163.69      154.59      6.50 o
   3   7   1        2.28        1.28      1.82 o
   4   7   1       15.27       14.80      3.27 o
   5   7   1       19.72       21.61      4.46 o
  -4   8   1       15.82       11.36      5.38 o
  -3   8   1       16.28       14.97      2.72 o
  -2   8   1       14.96       14.77      2.00 o
  -1   8   1      123.88      119.01      4.00 o
   0   8   1        0.72       -0.37      1.44 o
   1   8   1      121.83      126.76      3.94 o
   2   8   1       16.15       19.94      3.45 o
   3   8   1       16.16       17.36      5.25 o
   4   8   1       15.25        7.42      5.16 o
  -4   9   1       19.94       12.33      5.91 o
  -3   9   1       10.27        7.79      2.14 o
  -2   9   1        0.28       -0.57      2.47 o
  -1   9   1       93.60      106.97      4.56 o
   0   9   1       52.71       50.09      2.98 o
   1   9   1       92.32      104.13      3.83 o
   2   9   1        0.27        1.03      1.56 o
   3   9   1       10.34        6.31      3.10 o
   4   9   1       20.11       17.85      6.13 o
  -2  10   1        1.99        2.72      1.98 o
  -1  10   1        5.10        3.68      2.27 o
   0  10   1        3.19        2.18      2.21 o
   1  10   1        5.07        4.09      2.27 o
   2  10   1        2.11        2.19      1.78 o
   1   0   2      667.63      573.81      6.79 o
   2   0   2      715.65      695.46      4.49 o
   3   0   2      435.07      413.57      5.10 o
   4   0   2       27.22       28.76      1.89 o
   5   0   2       43.52       43.92      2.05 o
   6   0   2        4.01        3.13      1.27 o
   7   0   2        3.15        3.49      1.74 o
  -7   1   2       18.07       19.31      2.24 o
  -6   1   2       13.52       10.25      1.85 o
  -5   1   2      105.58      111.31      2.75 o
  -4   1   2       92.85       95.60      2.16 o
  -3   1   2      185.61      198.35      2.30 o
  -2   1   2     2274.08     2258.25     16.95 o
  -1   1   2    14519.45    14662.87    128.96 o
   1   1   2    14592.01    14446.83    127.11 o
   2   1   2     2281.60     2285.64     14.81 o
   3   1   2      193.47      200.18      2.09 o
   4   1   2       91.72       93.99      1.98 o
   5   1   2      105.18      111.86      2.46 o
   6   1   2       13.36       11.83      1.50 o
   7   1   2       18.15       10.79      4.23 o
  -7   2   2        3.50        4.23      1.56 o
  -6   2   2       55.90       64.13      3.13 o
  -5   2   2       57.86       57.93      2.18 o
  -4   2   2       90.42       97.47      1.78 o
  -3   2   2     1410.25     1487.72     14.10 o
  -2   2   2     1292.48     1335.65     11.31 o
  -1   2   2     2195.77     2188.83     17.11 o
   0   2   2     2883.13     2907.85     22.69 o
   1   2   2     2209.11     2193.33     17.23 o
   2   2   2     1294.12     1318.10     10.79 o
   3   2   2     1399.91     1446.26     10.73 o
   4   2   2       87.98       94.48      1.51 o
   5   2   2       55.72       56.60      1.61 o
   6   2   2       55.77       61.53      2.27 o
   7   2   2        3.38        0.90      3.17 o
  -6   3   2        7.70        6.75      1.45 o
  -5   3   2        4.71        4.56      1.28 o
  -4   3   2       60.27       59.24      1.67 o
  -3   3   2      106.33      121.96      2.46 o
  -2   3   2     1634.51     1714.47     14.92 o
  -1   3   2     2249.32     2322.14     23.05 o
   0   3   2       11.15       11.66      1.09 o
   1   3   2     2228.35     2357.71     19.50 o
   2   3   2     1594.73     1653.30     13.60 o
   3   3   2      103.04      116.18      2.14 o
   4   3   2       59.25       57.95      1.76 o
   5   3   2        4.61        4.63      1.06 o
   6   3   2        7.89        5.05      1.75 o
  -6   4   2       27.20       29.34      2.15 o
  -5   4   2       11.05       12.82      1.39 o
  -4   4   2       53.62       52.37      1.78 o
  -3   4   2        4.67        5.68      1.02 o
  -2   4   2      218.07      210.42      2.97 o
  -1   4   2       60.42       77.38      2.03 o
   0   4   2      298.53      264.70      3.65 o
   1   4   2       58.20       74.62      1.83 o
   2   4   2      215.03      206.14      3.25 o
   3   4   2        4.50        5.44      1.43 o
   4   4   2       54.25       51.28      1.70 o
   5   4   2       11.34       11.57      1.51 o
   6   4   2       26.89       30.51      1.77 o
  -6   5   2       15.43       11.45      3.87 o
  -5   5   2        0.83        0.74      0.98 o
  -4   5   2        7.58        8.21      1.47 o
  -3   5   2       53.24       61.60      2.04 o
  -2   5   2      153.86      158.61      3.66 o
  -1   5   2      645.39      605.32      6.42 o
   0   5   2      668.48      647.41      6.58 o
   1   5   2      666.80      621.10      6.80 o
   2   5   2      153.04      161.82      3.22 o
   3   5   2       55.73       68.04      2.33 o
   4   5   2        7.51        8.51      1.49 o
   5   5   2        0.91        0.10      0.94 o
   6   5   2       15.53       10.68      2.79 o
  -5   6   2       29.27       30.09      5.06 o
  -4   6   2       18.53       14.80      3.30 o
  -3   6   2       65.04       68.05      4.16 o
  -2   6   2       61.64       56.31      2.72 o
  -1   6   2      662.14      654.44      7.54 o
   0   6   2        1.39        3.04      1.37 o
   1   6   2      660.07      662.05     10.16 o
   2   6   2       60.99       55.00      2.22 o
   3   6   2       65.30       68.80      3.19 o
   4   6   2       18.38       15.55      3.31 o
   5   6   2       29.91       32.64      2.07 o
  -5   7   2        6.52        6.33      2.71 o
  -4   7   2       11.34       12.45      2.75 o
  -3   7   2       42.14       43.63      2.30 o
  -2   7   2       52.23       57.28      4.33 o
  -1   7   2       80.84       78.10      3.01 o
   0   7   2       12.61       12.19      2.47 o
   1   7   2       83.98       84.56      3.05 o
   2   7   2       52.48       56.71      2.86 o
   3   7   2       43.71       47.74      2.75 o
   4   7   2       11.07       12.80      2.21 o
   5   7   2        6.49        5.34      2.12 o
  -4   8   2       17.18       16.59      4.76 o
  -3   8   2       73.88       75.06      4.08 o
  -2   8   2       11.19        8.39      2.09 o
  -1   8   2      136.09      134.26      4.71 o
   0   8   2       47.13       57.43      3.05 o
   1   8   2      133.69      134.98      4.32 o
   2   8   2       11.35        9.15      2.10 o
   3   8   2       73.89       68.47      3.15 o
   4   8   2       16.63       21.09      2.84 o
  -4   9   2       11.33        6.28      3.38 o
  -3   9   2        8.74        8.76      2.41 o
  -2   9   2       14.16       17.88      2.83 o
  -1   9   2       24.14       29.08      2.86 o
   0   9   2       47.86       55.39      3.08 o
   1   9   2       25.33       27.80      2.92 o
   2   9   2       14.17       15.92      2.56 o
   3   9   2        8.86        4.42      3.00 o
   4   9   2       11.28        3.38      3.27 o
  -2  10   2        1.18        1.35      2.26 o
  -1  10   2        9.69       10.16      2.39 o
   0  10   2       15.13       11.10      2.50 o
   1  10   2       10.17       10.33      2.57 o
   2  10   2        1.09        3.10      2.24 o
   1   0   3     1410.71     1367.76     14.77 o
   2   0   3     1493.29     1596.80     10.58 o
   3   0   3      170.82      149.72      1.85 o
   4   0   3      388.97      400.33      5.03 o
   5   0   3       28.59       37.25      1.94 o
   6   0   3        2.67        2.74      1.30 o
   7   0   3        5.51        5.67      1.84 o
  -7   1   3       10.29        9.76      2.39 o
  -6   1   3       27.49       28.11      2.56 o
  -5   1   3      170.97      175.94      3.36 o
  -4   1   3      555.76      550.08      5.39 o
  -3   1   3     1037.18     1007.29      7.21 o
  -2   1   3     2258.14     2326.18     18.55 o
  -1   1   3    13409.03    13219.57    114.79 o
   0   1   3     1292.99     1353.92     15.19 o
   1   1   3    13393.40    12925.78    192.87 o
   2   1   3     2225.46     2305.80     16.56 o
   3   1   3     1024.52     1002.70      7.16 o
   4   1   3      560.08      562.43      4.94 o
   5   1   3      174.79      183.08      3.42 o
   6   1   3       27.48       27.61      1.47 o
   7   1   3       10.41        2.66      2.03 o
  -7   2   3        4.99        5.14      1.88 o
  -6   2   3        5.61        6.71      1.81 o
  -5   2   3        3.96        4.77      1.19 o
  -4   2   3       46.24       47.01      1.80 o
  -3   2   3      671.45      723.29      7.10 o
  -2   2   3      885.01      892.47      7.53 o
  -1   2   3     1761.02     1733.73     13.58 o
   0   2   3     1439.51     1468.01     13.14 o
   1   2   3     1809.62     1800.04     14.07 o
   2   2   3      897.38      902.72      6.36 o
   3   2   3      662.31      714.78      5.78 o
   4   2   3       46.65       46.20      1.28 o
   5   2   3        3.98        5.95      0.91 o
   6   2   3        5.47        4.99      1.26 o
   7   2   3        5.10        2.67      3.00 o
  -6   3   3       46.96       56.09      2.41 o
  -5   3   3       44.82       44.58      2.06 o
  -4   3   3       32.53       35.51      1.58 o
  -3   3   3      156.48      149.65      2.18 o
  -2   3   3      907.71      891.75      7.95 o
  -1   3   3       98.62      101.34      1.63 o
   0   3   3     2025.93     2071.79     17.10 o
   1   3   3      115.01      118.45      1.78 o
   2   3   3      906.46      928.50     22.03 o
   3   3   3      153.22      141.90      4.18 o
   4   3   3       31.57       34.38      1.70 o
   5   3   3       45.17       46.90      1.72 o
   6   3   3       46.15       51.95      2.34 o
  -6   4   3       12.24       10.06      2.34 o
  -5   4   3        3.72        7.67      1.49 o
  -4   4   3        6.72        5.38      1.17 o
  -3   4   3      112.05      112.72      2.50 o
  -2   4   3      563.35      584.72      6.33 o
  -1   4   3      567.16      565.96      6.37 o
   0   4   3      171.06      182.67      2.42 o
   1   4   3      551.49      556.69      6.96 o
   2   4   3      544.54      553.84      6.44 o
   3   4   3      112.32      110.30      2.23 o
   4   4   3        6.39        5.10      1.15 o
   5   4   3        3.93        5.05      1.35 o
   6   4   3       12.57        9.96      2.43 o
  -6   5   3        9.71        8.78      2.60 o
  -5   5   3        8.31        7.66      1.57 o
  -4   5   3        9.01        7.91      1.46 o
  -3   5   3       71.91       68.49      2.01 o
  -2   5   3       62.20       62.73      1.96 o
  -1   5   3       71.76       68.85      4.23 o
   0   5   3      831.81      813.73      8.43 o
   1   5   3       73.75       76.74      5.26 o
   2   5   3       61.65       62.77      2.02 o
   3   5   3       69.82       65.93      2.15 o
   4   5   3        7.89        8.20      1.33 o
   5   5   3        8.23        7.31      1.19 o
   6   5   3        9.57        6.35      2.23 o
  -5   6   3        0.53        0.21      1.09 o
  -4   6   3        2.67        2.14      1.84 o
  -3   6   3      215.05      196.75      3.76 o
  -2   6   3        4.90        6.60      1.53 o
  -1   6   3      132.42      127.28      2.84 o
   0   6   3       45.03       47.71      2.17 o
   1   6   3      128.84      129.52      6.36 o
   2   6   3        4.73        6.02      1.51 o
   3   6   3      212.61      196.67      4.54 o
   4   6   3        2.19        2.99      1.46 o
   5   6   3        0.57        0.14      1.19 o
  -5   7   3        1.36        3.07      2.46 o
  -4   7   3       32.40       30.08      6.38 o
  -3   7   3       39.06       40.46      2.38 o
  -2   7   3      240.77      251.46      4.96 o
  -1   7   3      114.31      116.02      3.49 o
   0   7   3      117.33      105.33      3.14 o
   1   7   3      112.24      115.06      2.98 o
   2   7   3      238.67      244.44      5.09 o
   3   7   3       38.08       38.47      2.48 o
   4   7   3       32.50       31.91      3.07 o
   5   7   3        1.59        1.60      2.41 o
  -4   8   3        1.00        0.08      1.68 o
  -3   8   3       10.56        7.86      2.30 o
  -2   8   3       33.90       39.13      2.68 o
  -1   8   3      116.64      112.32      3.75 o
   0   8   3      316.37      329.20      5.48 o
   1   8   3      114.56      114.04      3.68 o
   2   8   3       33.70       36.82      3.34 o
   3   8   3       10.80        4.91      3.11 o
   4   8   3        1.00        0.82      1.37 o
  -4   9   3       13.13       14.68      6.72 o
  -3   9   3        7.37        7.82      2.18 o
  -2   9   3       26.72       29.30      2.84 o
  -1   9   3       21.22       21.66      2.72 o
   0   9   3       11.21       11.97      2.85 o
   1   9   3       21.42       26.49      2.73 o
   2   9   3       26.10       28.28      2.69 o
   3   9   3        7.34        2.83      2.44 o
  -2  10   3       17.17       18.91      4.49 o
  -1  10   3        0.31        0.88      2.02 o
   0  10   3       55.86       57.90      5.88 o
   1  10   3        0.26        0.36      1.75 o
   2  10   3       16.86        5.78      4.24 o
   1   0   4     1138.67     1047.36      8.49 o
   2   0   4      602.97      669.13      4.04 o
   3   0   4       14.23       17.67      1.05 o
   4   0   4      127.33      126.76      2.46 o
   5   0   4      328.66      322.07      4.05 o
   6   0   4       31.27       36.34      2.38 o
   7   0   4        2.23        2.77      1.55 o
  -7   1   4        2.79        3.45      1.40 o
  -6   1   4       19.33       17.82      2.22 o
  -5   1   4       64.49       72.56      2.40 o
  -4   1   4      115.09      120.29      2.53 o
  -3   1   4       15.28       16.37      1.63 o
  -2   1   4      897.49      936.47     18.06 o
  -1   1   4      354.51      357.09      3.77 o
   0   1   4     2683.02     2573.96     25.21 o
   1   1   4      346.86      353.80      9.71 o
   2   1   4      877.89      933.77      6.34 o
   3   1   4       15.79       15.43      0.86 o
   4   1   4      110.52      115.75      1.87 o
   5   1   4       65.74       71.16      1.99 o
   6   1   4       18.21       15.02      1.52 o
   7   1   4        2.72        0.28      1.29 o
  -7   2   4        1.67        2.92      1.83 o
  -6   2   4        9.15        8.65      1.68 o
  -5   2   4       33.90       36.32      1.72 o
  -4   2   4        2.91        3.64      1.05 o
  -3   2   4      191.84      190.95      2.71 o
  -2   2   4      569.35      641.47      6.93 o
  -1   2   4     1692.21     1652.81     13.73 o
   0   2   4      768.78      797.34      6.39 o
   1   2   4     1733.59     1722.16     13.53 o
   2   2   4      581.15      648.36      5.23 o
   3   2   4      188.73      186.18      2.42 o
   4   2   4        2.68        2.61      0.72 o
   5   2   4       33.64       34.42      1.58 o
   6   2   4        8.81        6.41      1.26 o
   7   2   4        1.78        0.94      2.61 o
  -6   3   4        8.40       10.03      1.79 o
  -5   3   4       46.20       54.52      2.35 o
  -4   3   4        4.61        5.25      1.03 o
  -3   3   4      234.48      230.84      2.84 o
  -2   3   4     1190.33     1283.15     11.12 o
  -1   3   4      661.73      703.63      6.48 o
   0   3   4      108.49       98.07      1.68 o
   1   3   4      654.96      687.75      5.98 o
   2   3   4     1209.20     1308.10     11.34 o
   3   3   4      227.70      229.15      3.04 o
   4   3   4        4.30        4.65      0.74 o
   5   3   4       46.58       53.50      1.56 o
   6   3   4        8.51        5.86      1.63 o
  -6   4   4        6.72        5.23      1.99 o
  -5   4   4       19.23       22.06      1.47 o
  -4   4   4       62.26       64.68      2.06 o
  -3   4   4      176.24      163.94      3.15 o
  -2   4   4       59.51       66.30      5.12 o
  -1   4   4      750.01      782.71      7.61 o
   0   4   4        0.22        0.64      0.69 o
   1   4   4      768.20      777.58      7.85 o
   2   4   4       59.87       68.01      2.75 o
   3   4   4      179.56      170.47      2.86 o
   4   4   4       64.46       66.05      2.52 o
   5   4   4       19.02       21.82      1.57 o
   6   4   4        6.83        4.78      2.11 o
  -6   5   4        2.88        4.19      1.92 o
  -5   5   4       20.91       18.74      2.62 o
  -4   5   4       45.33       48.83      2.00 o
  -3   5   4      155.00      138.23      3.07 o
  -2   5   4      207.58      219.70      3.45 o
  -1   5   4      653.53      635.36      6.91 o
   0   5   4      398.26      408.32      4.88 o
   1   5   4      642.96      623.26      6.87 o
   2   5   4      205.86      220.49      3.18 o
   3   5   4      152.03      136.95      3.90 o
   4   5   4       46.95       46.20      2.07 o
   5   5   4       21.21       23.30      1.34 o
   6   5   4        2.66        2.04      2.41 o
  -5   6   4       18.17       17.27      3.10 o
  -4   6   4        6.03        6.64      1.72 o
  -3   6   4       48.52       51.68      2.54 o
  -2   6   4       88.65       75.78      3.00 o
  -1   6   4      203.59      202.30      3.77 o
   0   6   4      357.07      343.23      4.99 o
   1   6   4      202.91      200.26      3.61 o
   2   6   4       92.75       83.15      2.70 o
   3   6   4       48.72       49.61      2.54 o
   4   6   4        6.04       10.00      2.05 o
   5   6   4       17.94       20.44      2.73 o
  -5   7   4        4.93        5.79      2.68 o
  -4   7   4       68.99       74.13      2.70 o
  -3   7   4       28.18       28.96      1.91 o
  -2   7   4       12.20       13.01      2.12 o
  -1   7   4       54.84       54.11      2.80 o
   0   7   4        3.88        4.70      1.90 o
   1   7   4       55.37       58.86      2.60 o
   2   7   4       12.34       14.42      2.58 o
   3   7   4       27.05       28.19      2.07 o
   4   7   4       69.53       76.92      3.64 o
   5   7   4        4.95        5.34      2.64 o
  -4   8   4        1.01        0.46      1.43 o
  -3   8   4       42.69       44.42      2.94 o
  -2   8   4       26.65       29.61      2.80 o
  -1   8   4       78.59       79.55      3.91 o
   0   8   4      144.84      147.32      4.16 o
   1   8   4       77.90       78.02      3.46 o
   2   8   4       27.51       30.87      2.65 o
   3   8   4       42.87       44.92      2.65 o
   4   8   4        1.06       -0.19      0.97 o
  -3   9   4        2.45        3.07      2.09 o
  -2   9   4        5.65        3.04      2.13 o
  -1   9   4        0.28        0.68      1.67 o
   0   9   4       63.64       64.97      3.43 o
   1   9   4        0.43        0.22      1.65 o
   2   9   4        5.39        4.35      2.61 o
   3   9   4        2.14        1.96      2.12 o
  -2  10   4        2.02        1.46      2.87 o
  -1  10   4       10.51       12.40      4.00 o
   0  10   4        0.08        0.48      1.99 o
   1  10   4       10.51        9.81      2.66 o
   2  10   4        2.10        2.38      1.91 o
   1   0   5     2196.98     2186.70     22.61 o
   2   0   5      346.25      314.46      2.47 o
   3   0   5      276.83      272.19      2.47 o
   4   0   5      338.54      339.83      3.51 o
   5   0   5        0.01        1.40      1.07 o
   6   0   5        6.45        8.45      1.40 o
   7   0   5        0.37        0.75      1.62 o
  -7   1   5        1.85        1.44      1.72 o
  -6   1   5       25.98       25.93      2.20 o
  -5   1   5        8.50        8.55      1.61 o
  -4   1   5       47.77       52.02      1.71 o
  -3   1   5      760.06      737.46      7.44 o
  -2   1   5      476.53      469.11      8.32 o
  -1   1   5     1989.09     2075.45     21.72 o
   0   1   5        6.43       10.23      0.52 o
   1   1   5     1960.59     2042.06     16.10 o
   2   1   5      457.91      456.83      3.37 o
   3   1   5      754.29      735.04      5.42 o
   4   1   5       46.27       48.26      1.30 o
   5   1   5        8.50       11.31      1.37 o
   6   1   5       25.49       25.42      1.52 o
   7   1   5        1.93        1.54      1.85 o
  -7   2   5        4.74        9.29      2.14 o
  -6   2   5        5.81        6.10      1.94 o
  -5   2   5      271.71      275.65      4.58 o
  -4   2   5      129.47      116.74      2.24 o
  -3   2   5      609.70      629.99      6.11 o
  -2   2   5     1251.54     1254.12     10.16 o
  -1   2   5      174.90      168.32      1.93 o
   0   2   5     6416.93     6293.59     60.52 o
   1   2   5      164.50      158.64      1.92 o
   2   2   5     1235.72     1232.17      8.36 o
   3   2   5      609.21      642.15      4.99 o
   4   2   5      131.02      118.20      2.01 o
   5   2   5      270.12      269.87      3.43 o
   6   2   5        6.01        4.35      1.15 o
   7   2   5        4.61        0.43      4.66 o
  -6   3   5       20.21       22.73      2.23 o
  -5   3   5        8.49        6.60      1.49 o
  -4   3   5       75.90       74.87      1.78 o
  -3   3   5      115.69      112.34      1.80 o
  -2   3   5       63.35       61.06      1.52 o
  -1   3   5     2637.38     2615.62     28.33 o
   0   3   5      141.81      134.17      2.16 o
   1   3   5     2602.70     2600.03     21.93 o
   2   3   5       63.35       61.86      1.88 o
   3   3   5      113.84      109.61      2.00 o
   4   3   5       76.03       74.78      1.63 o
   5   3   5        8.47        6.66      1.08 o
   6   3   5       19.72       20.78      4.43 o
  -6   4   5       27.39       30.96      2.08 o
  -5   4   5      108.19      106.60      2.92 o
  -4   4   5      178.03      182.49      3.24 o
  -3   4   5       87.89       77.27      2.27 o
  -2   4   5      319.32      316.38      4.01 o
  -1   4   5      445.65      436.63      4.74 o
   0   4   5        0.40        1.83      0.78 o
   1   4   5      457.19      447.57      4.57 o
   2   4   5      315.40      312.98      3.75 o
   3   4   5       87.61       74.99      1.67 o
   4   4   5      176.62      182.83      2.95 o
   5   4   5      107.01      104.04      2.41 o
   6   4   5       27.58       30.84      2.69 o
  -6   5   5        1.90        3.99      2.26 o
  -5   5   5        5.53        5.56      1.83 o
  -4   5   5       48.92       52.44      1.83 o
  -3   5   5      122.03      120.67      2.66 o
  -2   5   5      131.24      124.16      3.07 o
  -1   5   5      177.13      192.01      2.95 o
   0   5   5      339.22      354.12      4.18 o
   1   5   5      174.19      193.81      3.59 o
   2   5   5      127.73      125.76      3.06 o
   3   5   5      121.41      115.50      2.16 o
   4   5   5       49.85       53.07      2.00 o
   5   5   5        5.60        4.80      1.08 o
   6   5   5        1.98        2.05      2.15 o
  -5   6   5        8.88        8.17      4.21 o
  -4   6   5      144.11      141.32      3.54 o
  -3   6   5        2.16        2.64      1.43 o
  -2   6   5       51.66       48.28      2.25 o
  -1   6   5       67.69       67.90      2.24 o
   0   6   5       56.55       49.81      1.99 o
   1   6   5       66.43       64.48      3.34 o
   2   6   5       51.10       51.91      2.55 o
   3   6   5        2.48        2.69      1.52 o
   4   6   5      145.69      147.31      3.25 o
   5   6   5        8.68       10.24      2.92 o
  -5   7   5        8.71        6.39      3.55 o
  -4   7   5       28.86       24.48      5.71 o
  -3   7   5        5.96        6.09      1.47 o
  -2   7   5       40.20       43.87      2.37 o
  -1   7   5      179.03      174.08      3.94 o
   0   7   5     1144.47     1238.83     13.95 o
   1   7   5      177.33      169.91      4.24 o
   2   7   5       38.41       39.32      2.78 o
   3   7   5        5.95        4.56      2.33 o
   4   7   5       28.89       28.14      2.74 o
   5   7   5        8.28        9.77      3.19 o
  -4   8   5        7.09        6.87      1.77 o
  -3   8   5       19.88       19.51      2.20 o
  -2   8   5       23.74       28.44      2.45 o
  -1   8   5       63.02       60.96      3.38 o
   0   8   5       10.58       11.78      2.53 o
   1   8   5       62.60       63.59      3.07 o
   2   8   5       23.59       27.73      2.29 o
   3   8   5       19.78       16.78      4.33 o
   4   8   5        6.96        2.21      3.02 o
  -3   9   5        1.58        1.90      1.72 o
  -2   9   5       52.58       59.52      3.82 o
  -1   9   5       22.81       28.23      2.81 o
   0   9   5      116.39      122.70      3.86 o
   1   9   5       23.26       25.66      2.87 o
   2   9   5       53.44       56.66      2.94 o
   3   9   5        1.62        1.25      1.86 o
  -2  10   5        6.59        9.38      2.32 o
  -1  10   5        4.71        4.90      2.71 o
   0  10   5       12.17       11.52      2.71 o
   1  10   5        4.63        5.58      2.73 o
   2  10   5        6.85        4.76      2.60 o
   0   0   6     9317.65     9243.88    174.88 o
   1   0   6      222.91      215.19      1.76 o
   2   0   6      123.90      141.09      1.66 o
   3   0   6     1729.86     1752.93     12.32 o
   4   0   6       71.04       71.41      1.68 o
   5   0   6      434.96      442.13      6.07 o
   6   0   6        0.14        0.08      1.12 o
   7   0   6        0.09        1.75      1.76 o
  -7   1   6       17.67       15.79      2.33 o
  -6   1   6        8.58        8.57      1.53 o
  -5   1   6       57.91       57.96      2.11 o
  -4   1   6       33.26       33.93      1.73 o
  -3   1   6      160.40      182.57      2.62 o
  -2   1   6     1212.73     1256.51     10.44 o
  -1   1   6     4095.83     4188.50     33.87 o
   0   1   6      331.57      329.82      2.18 o
   1   1   6     4120.06     4111.72     33.55 o
   2   1   6     1230.31     1289.38      9.20 o
   3   1   6      168.76      185.95      1.72 o
   4   1   6       33.27       34.01      0.90 o
   5   1   6       58.46       57.46      1.52 o
   6   1   6        8.31        4.93      1.52 o
   7   1   6       17.73       10.20      7.87 o
  -6   2   6       30.85       30.43      2.87 o
  -5   2   6       85.40       87.33      2.80 o
  -4   2   6       77.00       71.03      1.82 o
  -3   2   6      136.01      135.76      3.27 o
  -2   2   6      663.03      693.60      6.09 o
  -1   2   6     1874.35     1818.71     14.19 o
   0   2   6     5119.00     5108.27     41.96 o
   1   2   6     1913.70     1831.89     14.36 o
   2   2   6      668.78      692.45      5.41 o
   3   2   6      132.01      135.56      1.74 o
   4   2   6       80.12       73.93      1.43 o
   5   2   6       85.43       86.42      1.93 o
   6   2   6       31.32       28.27      6.78 o
  -6   3   6        9.38        8.23      1.52 o
  -5   3   6        4.81        5.93      1.35 o
  -4   3   6       50.87       49.41      2.09 o
  -3   3   6       52.07       55.94      1.53 o
  -2   3   6       99.24       97.65      1.70 o
  -1   3   6     1677.03     1686.10     14.33 o
   0   3   6      178.66      137.54      1.85 o
   1   3   6     1675.29     1713.72     20.39 o
   2   3   6       97.85      100.08      1.71 o
   3   3   6       53.66       58.83      1.19 o
   4   3   6       51.97       48.50      1.43 o
   5   3   6        5.11        4.48      0.85 o
   6   3   6        9.51        2.45      1.94 o
  -6   4   6       11.53        9.02      3.26 o
  -5   4   6        2.17        1.68      1.34 o
  -4   4   6       28.08       27.70      1.68 o
  -3   4   6       91.31       93.20      2.17 o
  -2   4   6      287.65      271.03      3.68 o
  -1   4   6      164.47      156.08      4.46 o
   0   4   6      198.27      188.81      2.81 o
   1   4   6      158.88      147.71      2.66 o
   2   4   6      296.64      281.82      3.54 o
   3   4   6       90.31       88.67      1.97 o
   4   4   6       27.14       29.06      1.26 o
   5   4   6        2.17        0.69      1.00 o
   6   4   6       11.34        9.41      2.70 o
  -6   5   6        2.98        3.16      2.17 o
  -5   5   6        7.58        4.17      1.05 o
  -4   5   6        3.01        8.12      1.08 o
  -3   5   6       33.40       31.14      2.43 o
  -2   5   6      107.13      112.49      2.29 o
  -1   5   6      433.67      423.44      5.40 o
   0   5   6       38.04       45.98      2.91 o
   1   5   6      436.92      430.90      5.09 o
   2   5   6      106.75      107.15      2.53 o
   3   5   6       34.88       30.34      1.80 o
   4   5   6        3.08        6.66      1.06 o
   5   5   6        7.90        3.78      1.34 o
   6   5   6        3.17        2.84      1.85 o
  -5   6   6       13.68       11.21      4.26 o
  -4   6   6       16.31       18.23      4.02 o
  -3   6   6       36.22       45.26      2.57 o
  -2   6   6      110.63       96.59      2.55 o
  -1   6   6      206.35      211.13      4.09 o
   0   6   6        2.72        6.22      1.40 o
   1   6   6      208.68      203.92      3.76 o
   2   6   6      107.41       96.65      2.64 o
   3   6   6       35.38       43.73      1.70 o
   4   6   6       17.29       23.10      1.91 o
   5   6   6       14.58       15.56      2.61 o
  -5   7   6        3.04        0.93      2.26 o
  -4   7   6       38.45       39.32      2.43 o
  -3   7   6       44.62       47.82      2.17 o
  -2   7   6       88.80       79.81      2.58 o
  -1   7   6      267.48      282.15      5.30 o
   0   7   6      166.30      176.97      5.85 o
   1   7   6      276.24      290.18      5.02 o
   2   7   6       86.06       75.78      3.04 o
   3   7   6       45.05       51.70      2.14 o
   4   7   6       38.13       40.95      2.06 o
   5   7   6        2.97        2.12      2.06 o
  -4   8   6       15.83       14.07      3.39 o
  -3   8   6       21.41       24.47      2.53 o
  -2   8   6        1.48        1.48      1.47 o
  -1   8   6       40.94       48.53      3.49 o
   0   8   6      123.61      123.26      4.22 o
   1   8   6       40.95       46.20      2.53 o
   2   8   6        1.73        0.75      1.50 o
   3   8   6       21.03       30.00      2.98 o
   4   8   6       15.54       11.47      3.69 o
  -3   9   6        2.80        1.75      1.82 o
  -2   9   6       15.11       18.87      2.78 o
  -1   9   6       24.75       28.92      2.88 o
   0   9   6       52.65       67.77      4.84 o
   1   9   6       24.22       28.41      2.95 o
   2   9   6       14.84       14.11      3.84 o
   3   9   6        2.79        1.63      1.64 o
  -2  10   6        0.14       -2.04      2.04 o
  -1  10   6        2.40        4.76      2.20 o
   0  10   6        4.58        4.82      2.18 o
   1  10   6        2.17        2.32      2.21 o
   2  10   6        0.08        0.53      2.24 o
   1   0   7       35.80       45.97      0.92 o
   2   0   7      273.79      295.51      2.38 o
   3   0   7      684.45      670.09      6.21 o
   4   0   7      315.60      315.96      3.84 o
   5   0   7       27.60       31.17      1.83 o
   6   0   7        6.37        4.75      1.42 o
   7   0   7        2.49        2.07      1.73 o
  -7   1   7        5.46        4.07      1.91 o
  -6   1   7        4.96        5.30      1.92 o
  -5   1   7      119.37      120.79      2.78 o
  -4   1   7      224.42      231.88      3.18 o
  -3   1   7      199.90      187.34      3.03 o
  -2   1   7       15.49       32.35      1.48 o
  -1   1   7     4955.55     5003.27     41.36 o
   0   1   7    11244.10    11250.37     78.95 o
   1   1   7     4907.42     4881.85     47.91 o
   2   1   7       15.26       28.42      0.63 o
   3   1   7      192.85      181.66      1.64 o
   4   1   7      222.24      227.74      2.31 o
   5   1   7      119.76      119.49      2.09 o
   6   1   7        5.19        3.59      1.35 o
   7   1   7        5.46        3.17      2.40 o
  -6   2   7       29.29       31.53      2.13 o
  -5   2   7      110.38      113.79      2.73 o
  -4   2   7       65.91       65.82      2.05 o
  -3   2   7      189.38      183.49      3.14 o
  -2   2   7      334.89      335.25      3.03 o
  -1   2   7      158.20      163.94      1.94 o
   0   2   7     7132.31     7011.76     59.26 o
   1   2   7      172.49      179.14      2.39 o
   2   2   7      324.04      329.90      4.31 o
   3   2   7      185.64      181.94      1.94 o
   4   2   7       65.54       67.55      1.37 o
   5   2   7      109.31      109.85      1.61 o
   6   2   7       28.84       29.26      1.73 o
  -6   3   7       10.54        9.69      1.68 o
  -5   3   7       17.04       19.49      1.97 o
  -4   3   7      159.43      161.74      3.29 o
  -3   3   7        1.42        3.34      0.78 o
  -2   3   7      232.25      211.92      3.25 o
  -1   3   7      741.87      704.85      6.43 o
   0   3   7      504.84      518.99      4.94 o
   1   3   7      757.66      705.34      6.55 o
   2   3   7      228.58      212.22      6.24 o
   3   3   7        1.50        3.32      0.72 o
   4   3   7      154.92      153.66      2.16 o
   5   3   7       17.44       18.12      1.22 o
   6   3   7       11.01        2.57      2.31 o
  -6   4   7       17.09       16.74      4.54 o
  -5   4   7       54.78       57.86      3.67 o
  -4   4   7       42.72       41.02      2.06 o
  -3   4   7      107.51      115.46      2.22 o
  -2   4   7      684.67      690.77      7.02 o
  -1   4   7     1129.23     1190.51     10.60 o
   0   4   7       57.01       45.53      3.05 o
   1   4   7     1128.88     1210.19     11.11 o
   2   4   7      691.95      691.64      6.76 o
   3   4   7      108.03      117.52      1.78 o
   4   4   7       43.46       42.46      1.65 o
   5   4   7       54.83       55.78      1.78 o
   6   4   7       16.86       18.63      2.26 o
  -6   5   7       12.64        7.67      3.35 o
  -5   5   7       16.13       18.43      2.81 o
  -4   5   7        9.31       10.34      1.41 o
  -3   5   7      125.88      144.14      3.57 o
  -2   5   7      363.85      353.38      5.39 o
  -1   5   7      195.75      193.41      4.09 o
   0   5   7      431.39      384.86      5.17 o
   1   5   7      198.49      196.89      2.97 o
   2   5   7      371.17      362.75      4.37 o
   3   5   7      128.87      144.43      2.31 o
   4   5   7        8.79        8.79      1.34 o
   5   5   7       16.06       12.39      2.89 o
   6   5   7       12.59       10.52      2.59 o
  -5   6   7        9.30        9.44      2.32 o
  -4   6   7       55.19       49.42      2.25 o
  -3   6   7       19.95       20.29      1.88 o
  -2   6   7       42.76       46.49      2.00 o
  -1   6   7      414.37      420.81      5.78 o
   0   6   7      346.74      334.26      4.74 o
   1   6   7      409.14      416.34      6.37 o
   2   6   7       41.91       43.52      2.20 o
   3   6   7       19.36       20.32      1.71 o
   4   6   7       55.56       49.48      1.90 o
   5   6   7        9.28        7.42      2.15 o
  -5   7   7        0.03       -0.03      2.00 o
  -4   7   7       20.78       21.26      2.42 o
  -3   7   7       52.54       49.00      2.17 o
  -2   7   7       45.25       37.07      2.46 o
  -1   7   7      114.50      115.60      3.70 o
   0   7   7       19.42       23.87      2.07 o
   1   7   7      116.78      115.13      3.18 o
   2   7   7       43.69       35.68      2.61 o
   3   7   7       53.29       51.88      1.99 o
   4   7   7       20.32       21.26      2.97 o
   5   7   7        0.08        1.99      2.11 o
  -4   8   7        1.06        0.15      1.87 o
  -3   8   7        2.47        3.99      1.60 o
  -2   8   7       37.75       38.76      2.37 o
  -1   8   7       87.75       90.17      3.73 o
   0   8   7       43.13       41.22      2.85 o
   1   8   7       85.23       86.73      3.13 o
   2   8   7       38.80       36.61      2.67 o
   3   8   7        2.69        3.49      2.06 o
   4   8   7        0.92       -0.02      1.73 o
  -3   9   7       16.13       10.09      4.49 o
  -2   9   7       32.66       38.85      7.84 o
  -1   9   7        5.26        2.89      2.45 o
   0   9   7       14.54       15.83      2.39 o
   1   9   7        4.68        5.56      2.06 o
   2   9   7       32.60       36.20      7.12 o
   3   9   7       16.20        9.57      2.73 o
  -2  10   7       10.15        8.06      2.62 o
  -1  10   7       15.55       15.43      2.85 o
   0  10   7        1.36        1.09      2.67 o
   1  10   7       15.73       12.14      3.13 o
   2  10   7       10.24        9.50      2.50 o
   0   0   8      827.70      736.51      6.34 o
   1   0   8     2529.73     2634.58     20.23 o
   2   0   8       23.23       22.00      0.86 o
   3   0   8      627.85      668.13      5.97 o
   4   0   8        0.47       -0.22      0.64 o
   5   0   8        0.02        0.49      1.04 o
   6   0   8        0.04        0.57      1.19 o
   7   0   8        0.18        1.51      2.32 o
  -7   1   8        3.21        3.26      1.70 o
  -6   1   8       38.06       41.98      2.76 o
  -5   1   8       30.81       30.98      1.68 o
  -4   1   8       58.34       55.56      1.91 o
  -3   1   8      204.33      216.13      3.12 o
  -2   1   8      129.31      123.66      1.78 o
  -1   1   8     1826.89     1858.53     14.99 o
   0   1   8      108.54      107.11      2.59 o
   1   1   8     1799.99     1834.83     12.81 o
   2   1   8      131.50      125.95      1.07 o
   3   1   8      208.73      226.38      1.81 o
   4   1   8       60.95       58.88      0.98 o
   5   1   8       31.97       30.31      1.46 o
   6   1   8       37.20       39.90      2.38 o
   7   1   8        3.17        2.53      2.21 o
  -6   2   8        6.88        6.05      1.76 o
  -5   2   8       30.71       32.38      1.88 o
  -4   2   8        4.79        7.16      1.44 o
  -3   2   8      224.05      229.62      3.63 o
  -2   2   8      663.82      669.64      7.27 o
  -1   2   8     1034.94     1075.68      7.32 o
   0   2   8      227.91      218.96      5.03 o
   1   2   8     1030.95     1052.22      7.69 o
   2   2   8      651.18      645.91      6.43 o
   3   2   8      226.36      234.89      2.38 o
   4   2   8        5.16        6.51      0.59 o
   5   2   8       30.57       31.19      1.22 o
   6   2   8        6.99        3.38      1.16 o
  -6   3   8        3.78        1.99      1.54 o
  -5   3   8       58.54       59.12      2.59 o
  -4   3   8       79.03       85.18      2.91 o
  -3   3   8      327.34      332.01      3.77 o
  -2   3   8     1004.68      955.75      8.37 o
  -1   3   8     1005.14     1031.35     16.54 o
   0   3   8     2442.45     2546.72     21.13 o
   1   3   8     1026.79     1030.14      9.14 o
   2   3   8     1026.23      972.15      8.22 o
   3   3   8      331.54      333.91      3.10 o
   4   3   8       80.05       76.90      1.51 o
   5   3   8       57.52       54.75      1.09 o
   6   3   8        3.77        1.55      2.00 o
  -6   4   8       15.38       10.46      3.75 o
  -5   4   8        4.70        6.04      1.97 o
  -4   4   8        0.55        0.64      0.99 o
  -3   4   8      116.30      110.01      2.21 o
  -2   4   8      231.75      204.77      3.00 o
  -1   4   8      507.50      466.60      6.59 o
   0   4   8     1164.70     1133.02     19.24 o
   1   4   8      493.18      460.88      4.99 o
   2   4   8      236.75      203.40      2.94 o
   3   4   8      120.93      114.71      1.88 o
   4   4   8        0.59        0.77      0.48 o
   5   4   8        4.71        4.22      0.60 o
   6   4   8       15.77       12.87      2.36 o
  -6   5   8        3.34        1.71      1.96 o
  -5   5   8        4.54        3.68      2.01 o
  -4   5   8       42.87       42.04      2.05 o
  -3   5   8      107.93      112.37      2.97 o
  -2   5   8      114.48      108.72      2.91 o
  -1   5   8      287.47      286.77      3.94 o
   0   5   8      355.40      369.72      4.33 o
   1   5   8      287.72      292.05      4.44 o
   2   5   8      114.97      108.41      2.41 o
   3   5   8      111.95      115.85      2.13 o
   4   5   8       43.36       41.50      1.71 o
   5   5   8        4.45        2.79      1.14 o
   6   5   8        3.59        2.07      1.94 o
  -5   6   8       59.40       64.95      3.48 o
  -4   6   8       36.05       31.96      1.95 o
  -3   6   8      116.45      116.04      2.89 o
  -2   6   8      141.27      150.18      4.52 o
  -1   6   8      612.79      600.05      7.38 o
   0   6   8      516.36      490.84      6.66 o
   1   6   8      602.58      588.26      8.00 o
   2   6   8      145.58      155.74      3.48 o
   3   6   8      117.66      111.50      3.67 o
   4   6   8       36.56       34.14      1.98 o
   5   6   8       59.55       67.07      3.40 o
  -5   7   8        0.54       -1.01      3.32 o
  -4   7   8       39.71       37.00      2.31 o
  -3   7   8       12.33       12.09      1.72 o
  -2   7   8       82.76       87.66      3.09 o
  -1   7   8       31.12       34.27      2.50 o
   0   7   8       24.98       24.82      1.94 o
   1   7   8       30.99       30.84      2.06 o
   2   7   8       83.15       90.56      2.91 o
   3   7   8       12.20       11.02      1.91 o
   4   7   8       40.52       40.67      3.45 o
   5   7   8        0.54       -1.60      1.96 o
  -4   8   8       13.47       14.93      3.72 o
  -3   8   8        8.17       11.88      2.25 o
  -2   8   8        2.06        2.13      2.13 o
  -1   8   8        9.33        8.68      2.15 o
   0   8   8      104.46      106.78      3.75 o
   1   8   8        8.71        5.95      1.90 o
   2   8   8        1.97        4.46      2.43 o
   3   8   8        7.97       10.32      2.30 o
   4   8   8       13.46        4.44      5.38 o
  -3   9   8        3.81        1.08      1.72 o
  -2   9   8        2.92        2.40      1.78 o
  -1   9   8       17.20       14.65      3.86 o
   0   9   8       51.60       58.01      6.07 o
   1   9   8       17.10       17.59      2.62 o
   2   9   8        2.69        1.78      2.27 o
   3   9   8        3.55        2.81      1.72 o
  -2  10   8       13.01        9.74      3.40 o
  -1  10   8       42.01       43.90      4.46 o
   0  10   8        2.79        2.05      2.09 o
   1  10   8       41.68       44.13      3.63 o
   2  10   8       12.78        8.76      2.92 o
   1   0   9     5783.20     5762.94     42.36 o
   2   0   9       98.33      114.56      1.81 o
   3   0   9        3.99        5.34      0.83 o
   4   0   9       75.93       62.51      1.85 o
   5   0   9       29.32       29.51      1.65 o
   6   0   9       37.19       40.21      2.77 o
   7   0   9        6.61        9.64      3.75 o
  -6   1   9       11.98       15.38      1.79 o
  -5   1   9       30.17       37.54      1.78 o
  -4   1   9       29.31       29.10      1.39 o
  -3   1   9      527.84      564.19      5.31 o
  -2   1   9     1087.73     1084.36      8.52 o
  -1   1   9      425.15      413.28      4.77 o
   0   1   9     1140.98     1172.52      7.39 o
   1   1   9      414.76      413.37      2.80 o
   2   1   9     1090.74     1067.82     12.28 o
   3   1   9      518.52      539.87      4.07 o
   4   1   9       28.64       26.75      1.51 o
   5   1   9       29.61       33.15      1.48 o
   6   1   9       11.65       10.76      2.75 o
  -6   2   9       17.26       24.13      3.01 o
  -5   2   9       44.89       49.80      1.94 o
  -4   2   9      310.39      312.31      4.37 o
  -3   2   9       74.40       89.99      2.58 o
  -2   2   9      931.68      951.27     10.04 o
  -1   2   9     1448.00     1467.37     10.09 o
   0   2   9     3121.81     3265.25     23.78 o
   1   2   9     1474.04     1482.25     10.70 o
   2   2   9      924.73      949.96     13.16 o
   3   2   9       71.43       83.03      0.96 o
   4   2   9      313.04      307.06      2.59 o
   5   2   9       42.43       46.30      1.17 o
   6   2   9       17.63        7.45      4.90 o
  -6   3   9       24.02       24.52      4.00 o
  -5   3   9       27.76       24.06      1.89 o
  -4   3   9       27.64       28.03      2.26 o
  -3   3   9      228.59      235.75      4.46 o
  -2   3   9      516.12      534.85      4.98 o
  -1   3   9     3359.33     3470.52     29.75 o
   0   3   9     3336.42     3768.59     46.84 o
   1   3   9     3354.16     3491.65     30.25 o
   2   3   9      519.11      544.29      4.90 o
   3   3   9      227.56      228.69      2.42 o
   4   3   9       26.20       26.01      0.74 o
   5   3   9       27.85       22.51      0.91 o
   6   3   9       24.05       19.97      8.55 o
  -6   4   9       26.36       27.39      4.08 o
  -5   4   9       29.24       30.92      2.62 o
  -4   4   9       21.45       16.46      2.05 o
  -3   4   9      166.01      160.10      2.39 o
  -2   4   9       62.06       60.04      1.73 o
  -1   4   9      778.58      762.86      7.69 o
   0   4   9       13.52       18.20      1.89 o
   1   4   9      798.53      779.71      7.47 o
   2   4   9       60.00       60.83      2.25 o
   3   4   9      166.51      160.46      2.13 o
   4   4   9       21.07       15.97      1.55 o
   5   4   9       28.76       26.15      1.30 o
   6   4   9       26.37       26.76      2.94 o
  -6   5   9        4.35        2.34      2.22 o
  -5   5   9        6.21        6.49      1.98 o
  -4   5   9       14.87       14.79      2.24 o
  -3   5   9       40.61       39.99      1.73 o
  -2   5   9      244.24      236.72      3.44 o
  -1   5   9       26.15       27.94      1.86 o
   0   5   9       17.44       27.97      4.10 o
   1   5   9       22.44       26.77      1.54 o
   2   5   9      242.35      238.12      3.68 o
   3   5   9       41.34       39.14      1.68 o
   4   5   9       15.32       16.46      1.20 o
   5   5   9        6.33        5.01      1.67 o
   6   5   9        4.43        5.80      2.02 o
  -5   6   9       16.70       14.92      3.47 o
  -4   6   9       16.68       11.34      1.00 o
  -3   6   9       31.61       30.22      1.86 o
  -2   6   9       56.39       63.19      2.29 o
  -1   6   9      173.94      185.45      3.95 o
   0   6   9        0.05       -0.05      1.26 o
   1   6   9      173.82      185.24      3.55 o
   2   6   9       57.55       65.46      2.16 o
   3   6   9       30.24       30.22      1.93 o
   4   6   9       16.42       12.00      1.05 o
   5   6   9       16.42       12.53      2.80 o
  -5   7   9        9.77       10.13      2.82 o
  -4   7   9       15.47       14.64      3.05 o
  -3   7   9       18.98       20.69      1.66 o
  -2   7   9        6.21        9.06      1.60 o
  -1   7   9       24.92       24.41      2.14 o
   0   7   9       12.51        7.83      2.34 o
   1   7   9       24.63       23.65      2.16 o
   2   7   9        6.44       10.36      2.12 o
   3   7   9       18.51       17.12      3.66 o
   4   7   9       15.03       16.30      3.15 o
   5   7   9        9.97       13.86      2.54 o
  -4   8   9       41.34       51.99      4.47 o
  -3   8   9       22.27       28.93      2.88 o
  -2   8   9       45.26       51.63      3.35 o
  -1   8   9        3.62        2.60      1.83 o
   0   8   9       70.57       74.58      3.03 o
   1   8   9        3.49        2.11      1.90 o
   2   8   9       44.83       46.92      2.79 o
   3   8   9       22.42       26.82      2.10 o
   4   8   9       40.95       51.50      3.90 o
  -3   9   9        3.27        5.64      2.20 o
  -2   9   9        1.45        3.18      2.36 o
  -1   9   9       20.76       21.95      3.00 o
   0   9   9       17.25       15.01      3.06 o
   1   9   9       21.60       21.61      3.69 o
   2   9   9        1.47        1.88      2.07 o
   3   9   9        3.48        5.19      2.70 o
  -2  10   9        0.12        0.16      1.98 o
  -1  10   9        4.05        4.95      2.34 o
   0  10   9        6.93        8.91      2.76 o
   1  10   9        3.94        6.53      3.58 o
   2  10   9        0.16       -0.03      1.91 o
   0   0  10    12981.61    13058.01    133.50 o
   1   0  10       44.74       58.00      1.99 o
   2   0  10      330.53      349.42      3.14 o
   3   0  10       14.86       11.54      0.88 o
   4   0  10       58.79       62.31      1.44 o
   5   0  10       80.22       83.29      2.27 o
   6   0  10        3.73        3.64      1.62 o
  -6   1  10        2.38        1.91      1.37 o
  -5   1  10        6.00        6.94      1.68 o
  -4   1  10      236.19      241.31      3.21 o
  -3   1  10       86.62      101.22      1.92 o
  -2   1  10      983.03      997.47      8.00 o
  -1   1  10     1293.87     1243.68      8.13 o
   0   1  10      135.41      138.29      2.41 o
   1   1  10     1306.12     1265.34      9.60 o
   2   1  10      996.99      990.79     14.02 o
   3   1  10       85.52       96.93      1.32 o
   4   1  10      238.16      238.42      2.52 o
   5   1  10        6.02        6.93      1.09 o
   6   1  10        2.48        1.94      1.63 o
  -6   2  10       23.03       21.94      1.88 o
  -5   2  10       53.05       57.21      2.24 o
  -4   2  10      257.77      270.70      5.40 o
  -3   2  10       14.93       18.33      1.53 o
  -2   2  10     2354.16     2373.29     24.08 o
  -1   2  10      234.44      213.32      2.22 o
   0   2  10     7160.40     7255.64     65.45 o
   1   2  10      244.73      224.56      3.02 o
   2   2  10     2331.01     2346.89     17.78 o
   3   2  10       17.11       20.87      0.82 o
   4   2  10      258.83      263.76      2.11 o
   5   2  10       54.71       54.79      1.31 o
   6   2  10       23.38       10.49      6.36 o
  -6   3  10        3.19        1.59      1.60 o
  -5   3  10       54.76       56.89      2.47 o
  -4   3  10      137.66      140.10      3.96 o
  -3   3  10        3.67        3.79      1.56 o
  -2   3  10      442.52      418.84      7.68 o
  -1   3  10      897.17      899.39      8.44 o
   0   3  10      854.26      913.01      8.53 o
   1   3  10      875.11      864.83     10.12 o
   2   3  10      453.47      445.16      5.08 o
   3   3  10        3.82        3.22      1.55 o
   4   3  10      138.28      136.52      2.51 o
   5   3  10       56.36       51.74      0.95 o
   6   3  10        3.02        0.84      1.58 o
  -6   4  10       28.09       33.44      2.62 o
  -5   4  10       21.92       20.08      3.22 o
  -4   4  10       35.45       42.25      2.53 o
  -3   4  10       60.86       58.47      2.84 o
  -2   4  10      239.20      230.87      3.16 o
  -1   4  10      256.03      253.47      3.24 o
   0   4  10      785.63      765.68      7.90 o
   1   4  10      269.49      268.02      5.05 o
   2   4  10      243.56      243.11      3.02 o
   3   4  10       62.09       61.41      1.17 o
   4   4  10       35.43       45.86      2.73 o
   5   4  10       21.38       19.76      1.57 o
   6   4  10       28.31       30.28      3.07 o
  -6   5  10       11.25        7.72      4.76 o
  -5   5  10       20.85       23.96      2.75 o
  -4   5  10       76.18       79.02      3.84 o
  -3   5  10       92.19       80.98      2.04 o
  -2   5  10      614.44      595.94      7.05 o
  -1   5  10      693.69      673.27      7.50 o
   0   5  10     1288.96     1322.68     12.78 o
   1   5  10      688.31      670.29     12.87 o
   2   5  10      612.88      601.94      6.71 o
   3   5  10       90.24       76.30      1.60 o
   4   5  10       76.33       83.62      3.05 o
   5   5  10       21.42       21.21      1.58 o
   6   5  10       11.06       11.95      2.81 o
  -5   6  10       12.26       13.16      2.87 o
  -4   6  10       33.82       34.06      3.38 o
  -3   6  10      356.56      340.02      4.85 o
  -2   6  10       52.45       53.75      2.08 o
  -1   6  10      259.31      254.53      4.38 o
   0   6  10       37.84       45.60      2.12 o
   1   6  10      268.21      256.68      4.19 o
   2   6  10       53.75       53.41      2.43 o
   3   6  10      357.73      344.29      4.51 o
   4   6  10       34.20       36.82      1.75 o
   5   6  10       12.32       13.95      3.11 o
  -5   7  10        0.94        3.00      2.54 o
  -4   7  10       27.36       35.95      3.74 o
  -3   7  10        1.29        2.02      1.46 o
  -2   7  10       21.79       19.47      1.87 o
  -1   7  10      100.23       99.19      3.44 o
   0   7  10       61.91       69.33      2.63 o
   1   7  10      100.94      100.86      3.30 o
   2   7  10       21.89       18.10      1.74 o
   3   7  10        1.14        0.25      1.06 o
   4   7  10       27.68       24.29      9.07 o
   5   7  10        0.93        0.87      2.51 o
  -4   8  10        1.35        3.39      2.44 o
  -3   8  10       61.51       62.12      3.05 o
  -2   8  10        4.27        6.01      1.83 o
  -1   8  10       28.88       28.70      2.95 o
   0   8  10        7.98       11.72      2.56 o
   1   8  10       30.73       31.25      3.20 o
   2   8  10        4.33        3.34      1.92 o
   3   8  10       61.37       61.90      2.51 o
   4   8  10        1.53        1.00      2.09 o
  -3   9  10        4.13        5.76      4.52 o
  -2   9  10       18.85       18.43      2.64 o
  -1   9  10        8.14        8.55      2.42 o
   0   9  10       48.62       56.81      3.43 o
   1   9  10        7.97        7.62      3.03 o
   2   9  10       17.84       13.66      4.51 o
   3   9  10        4.07        1.87      2.88 o
  -2  10  10        0.39       -0.19      2.02 o
  -1  10  10        3.87        3.39      2.48 o
   0  10  10       11.12        8.77      3.48 o
   1  10  10        3.99        2.72      2.25 o
   2  10  10        0.41        1.12      2.47 o
   1   0  11      462.57      440.55      3.41 o
   2   0  11     1377.96     1599.85     14.64 o
   3   0  11       14.00       16.64      1.26 o
   4   0  11      110.41      110.14      1.94 o
   5   0  11       27.28       27.17      1.83 o
   6   0  11        3.84        2.76      1.28 o
  -6   1  11        0.32       -0.30      0.89 o
  -5   1  11       46.38       45.51      1.86 o
  -4   1  11       62.84       62.65      1.88 o
  -3   1  11       29.78       34.54      1.35 o
  -2   1  11      317.80      337.35      3.64 o
  -1   1  11     3306.15     3348.17     21.87 o
   0   1  11       29.85       29.35      0.77 o
   1   1  11     3298.04     3270.97     21.43 o
   2   1  11      333.90      343.08      7.00 o
   3   1  11       30.64       35.03      0.83 o
   4   1  11       60.60       57.31      1.20 o
   5   1  11       46.43       44.07      1.64 o
   6   1  11        0.31        0.40      0.93 o
  -6   2  11       26.03       23.96      1.98 o
  -5   2  11       13.75       12.25      2.04 o
  -4   2  11       14.28       18.49      1.87 o
  -3   2  11        9.64        9.70      1.49 o
  -2   2  11      403.13      423.21      6.24 o
  -1   2  11      224.38      215.70      2.09 o
   0   2  11     1731.63     1831.32     17.13 o
   1   2  11      218.33      212.75      2.44 o
   2   2  11      401.06      410.69      6.23 o
   3   2  11        8.60        9.30      0.93 o
   4   2  11       12.78       14.43      0.97 o
   5   2  11       13.30       12.77      0.77 o
   6   2  11       25.94       11.58      7.15 o
  -6   3  11        1.43        1.04      1.56 o
  -5   3  11       20.36       18.06      3.19 o
  -4   3  11      110.89      130.15      4.51 o
  -3   3  11      102.58      103.34      2.87 o
  -2   3  11      628.29      632.00      7.63 o
  -1   3  11      281.37      303.15      3.00 o
   0   3  11       61.49       69.94      1.39 o
   1   3  11      272.27      290.61      3.05 o
   2   3  11      645.27      652.71      8.61 o
   3   3  11      102.38      103.57      2.35 o
   4   3  11      107.30      120.93      2.10 o
   5   3  11       20.69       18.04      2.09 o
   6   3  11        1.14        0.32      1.43 o
  -6   4  11        1.46        0.26      1.52 o
  -5   4  11       13.90       10.81      2.32 o
  -4   4  11        9.67       10.51      2.53 o
  -3   4  11       11.58       15.65      2.56 o
  -2   4  11      160.78      144.52      5.54 o
  -1   4  11      746.63      704.54      6.98 o
   0   4  11     2222.05     2272.70     20.26 o
   1   4  11      744.70      695.26      6.93 o
   2   4  11      158.32      148.67      3.20 o
   3   4  11       11.24       13.91      2.03 o
   4   4  11        9.82        9.83      2.11 o
   5   4  11       14.15       12.75      1.22 o
   6   4  11        1.34        0.85      1.70 o
  -6   5  11       15.03       10.15      4.86 o
  -5   5  11       21.13       29.24      2.55 o
  -4   5  11      298.15      308.29      6.76 o
  -3   5  11       85.34       88.79      2.05 o
  -2   5  11      308.58      310.32      4.91 o
  -1   5  11       43.96       42.75      1.76 o
   0   5  11       26.89       23.83      1.80 o
   1   5  11       45.38       45.32      2.69 o
   2   5  11      309.80      300.39      5.15 o
   3   5  11       85.74       91.91      3.63 o
   4   5  11      297.60      296.52      5.76 o
   5   5  11       21.41       27.11      2.44 o
   6   5  11       14.97       13.80      3.42 o
  -5   6  11        7.58        7.04      2.40 o
  -4   6  11       44.40       52.65      3.61 o
  -3   6  11       78.93       78.16      2.11 o
  -2   6  11       29.13       34.33      2.09 o
  -1   6  11      212.21      213.54      4.75 o
   0   6  11      193.50      194.96      4.42 o
   1   6  11      209.81      206.07      5.20 o
   2   6  11       28.01       30.22      1.63 o
   3   6  11       76.97       75.22      2.30 o
   4   6  11       44.73       51.60      3.55 o
   5   6  11        7.51        4.67      2.43 o
  -5   7  11       20.81       24.09      3.60 o
  -4   7  11        5.18        4.99      2.85 o
  -3   7  11       42.93       48.28      2.54 o
  -2   7  11       38.72       35.68      2.39 o
  -1   7  11       14.72       11.63      2.02 o
   0   7  11       57.11       53.16      2.97 o
   1   7  11       16.16       11.87      2.59 o
   2   7  11       38.58       32.83      1.84 o
   3   7  11       43.11       45.34      2.39 o
   4   7  11        5.28        2.70      2.34 o
   5   7  11       20.79       22.75      3.72 o
  -4   8  11        5.36        7.30      3.08 o
  -3   8  11        0.10        0.17      1.46 o
  -2   8  11       45.96       45.82      4.16 o
  -1   8  11        3.73        4.16      2.57 o
   0   8  11       34.68       35.91      3.73 o
   1   8  11        3.70        5.70      2.70 o
   2   8  11       46.22       49.20      5.17 o
   3   8  11        0.11       -0.58      1.73 o
   4   8  11        5.52        4.90      2.67 o
  -3   9  11       38.07       44.20      4.07 o
  -2   9  11       12.71        6.86      2.69 o
  -1   9  11        5.24        4.74      2.25 o
   0   9  11       25.66       26.67      2.89 o
   1   9  11        5.45        3.00      2.04 o
   2   9  11       12.91        9.32      3.82 o
   3   9  11       38.00       42.78      3.59 o
  -2  10  11        9.85        5.55      3.04 o
  -1  10  11       11.79        9.26      3.20 o
   0  10  11        2.28        0.90      2.60 o
   1  10  11       11.67        8.83      3.49 o
   2  10  11       10.03        8.64      3.64 o
   0   0  12    18389.33    18729.37    201.63 o
   1   0  12        1.22        2.55      0.58 o
   2   0  12      497.12      434.55      5.04 o
   3   0  12      422.48      413.83      5.46 o
   4   0  12       15.92       13.98      1.12 o
   5   0  12        7.38        4.89      1.16 o
   6   0  12        5.70        5.75      1.40 o
  -6   1  12        2.23        3.34      1.86 o
  -5   1  12       11.00       14.15      1.36 o
  -4   1  12      442.35      436.03      6.78 o
  -3   1  12       78.89       75.53      1.96 o
  -2   1  12      255.40      234.96      2.98 o
  -1   1  12     1881.75     1933.55     12.58 o
   0   1  12      216.31      206.01      2.10 o
   1   1  12     1854.60     1886.49     12.36 o
   2   1  12      251.61      231.73      2.76 o
   3   1  12       77.72       69.13      0.89 o
   4   1  12      440.69      425.32      5.81 o
   5   1  12       11.03       12.15      1.26 o
   6   1  12        2.28       -0.11      2.46 o
  -6   2  12        6.76        6.89      1.88 o
  -5   2  12       47.25       46.54      2.18 o
  -4   2  12       15.86       21.14      1.83 o
  -3   2  12      156.01      148.18      2.65 o
  -2   2  12      244.65      233.76      3.68 o
  -1   2  12      167.93      153.49      1.56 o
   0   2  12     6702.49     6808.42     52.76 o
   1   2  12      156.73      141.47      1.84 o
   2   2  12      246.53      235.41      2.48 o
   3   2  12      158.36      148.50      2.47 o
   4   2  12       16.80       23.92      1.64 o
   5   2  12       46.14       43.94      1.59 o
   6   2  12        6.58        0.27      2.59 o
  -6   3  12        2.14        2.13      1.53 o
  -5   3  12      126.06      134.20      3.89 o
  -4   3  12      303.42      279.19      6.22 o
  -3   3  12      356.08      341.10      7.79 o
  -2   3  12      281.64      284.06      5.00 o
  -1   3  12       90.26       94.19      1.53 o
   0   3  12       48.96       54.04      1.25 o
   1   3  12       87.33       89.73      4.59 o
   2   3  12      280.20      286.72      3.35 o
   3   3  12      360.08      350.49      5.32 o
   4   3  12      302.01      273.17      3.93 o
   5   3  12      125.15      132.37      3.20 o
   6   3  12        2.13        0.72      1.61 o
  -6   4  12        9.47        1.35      1.77 o
  -5   4  12        7.83        6.07      2.21 o
  -4   4  12       29.21       28.31      2.78 o
  -3   4  12      195.55      187.27      5.04 o
  -2   4  12      554.88      564.05      5.66 o
  -1   4  12      532.65      520.97      6.29 o
   0   4  12      107.19       93.05      3.11 o
   1   4  12      510.04      510.81      6.46 o
   2   4  12      551.90      563.26      6.80 o
   3   4  12      194.48      189.18      3.98 o
   4   4  12       31.36       30.58      2.59 o
   5   4  12        8.06        7.34      2.18 o
   6   4  12        9.51        6.73      2.40 o
  -6   5  12        4.17        2.96      2.25 o
  -5   5  12        1.34        1.27      1.79 o
  -4   5  12       29.70       28.06      3.13 o
  -3   5  12      440.27      442.65      7.14 o
  -2   5  12      106.00      117.98      4.12 o
  -1   5  12      204.49      206.14      3.70 o
   0   5  12      339.15      337.35      4.54 o
   1   5  12      209.50      206.55      3.36 o
   2   5  12      105.03      113.85      4.21 o
   3   5  12      446.62      446.53      6.33 o
   4   5  12       30.00       29.66      2.71 o
   5   5  12        1.30        1.73      1.81 o
   6   5  12        4.18        4.01      2.94 o
  -5   6  12       20.70       20.66      3.63 o
  -4   6  12        0.42       -0.04      1.94 o
  -3   6  12       32.61       29.70      1.63 o
  -2   6  12       27.04       27.30      2.29 o
  -1   6  12      307.14      306.21      4.91 o
   0   6  12      108.53      103.21      2.99 o
   1   6  12      301.27      304.97      5.39 o
   2   6  12       29.08       29.69      2.64 o
   3   6  12       32.77       26.04      2.74 o
   4   6  12        0.35        0.71      1.41 o
   5   6  12       20.54       19.60      3.81 o
  -5   7  12        2.49        1.44      2.96 o
  -4   7  12       60.76       67.73      4.36 o
  -3   7  12       19.09       21.68      1.68 o
  -2   7  12       39.26       38.59      2.46 o
  -1   7  12       20.72       18.90      2.44 o
   0   7  12       24.36       22.77      2.18 o
   1   7  12       21.30       23.93      2.20 o
   2   7  12       40.06       41.15      3.00 o
   3   7  12       20.47       22.37      8.13 o
   4   7  12       60.73       69.26      3.29 o
   5   7  12        2.50        2.89      2.43 o
  -4   8  12        1.29        2.68      2.78 o
  -3   8  12        1.39        0.45      1.63 o
  -2   8  12        8.21        6.42      1.98 o
  -1   8  12      231.12      231.58      4.65 o
   0   8  12       63.46       63.91      3.19 o
   1   8  12      227.57      228.32      4.96 o
   2   8  12        8.73        8.32      2.85 o
   3   8  12        1.07        0.52      1.69 o
   4   8  12        1.25        0.09      2.15 o
  -3   9  12       15.02        4.91      5.30 o
  -2   9  12        0.62        0.69      2.12 o
  -1   9  12       15.45       16.01      3.19 o
   0   9  12       10.61        8.61      3.21 o
   1   9  12       15.48        9.16      3.35 o
   2   9  12        0.63        3.54      2.73 o
   3   9  12       14.93        7.12      4.34 o
  -2  10  12        0.52        0.64      1.80 o
  -1  10  12       21.37       22.83      3.50 o
   0  10  12        0.20       -0.06      1.57 o
   1  10  12       21.85       15.40      4.49 o
   2  10  12        0.57        0.22      1.86 o
   1   0  13     3066.18     3001.64     19.78 o
   2   0  13      157.17      168.58      1.56 o
   3   0  13       38.22       41.90      2.66 o
   4   0  13       16.76       16.39      1.16 o
   5   0  13       28.66       26.38      1.32 o
   6   0  13       15.54       14.62      2.74 o
  -6   1  13       11.14       13.58      2.36 o
  -5   1  13       10.90       12.42      1.44 o
  -4   1  13       63.20       68.11      2.63 o
  -3   1  13        3.22        4.96      1.03 o
  -2   1  13      804.04      770.69      6.72 o
  -1   1  13        9.02        7.84      0.50 o
   0   1  13     1806.56     1871.22     12.35 o
   1   1  13       10.92        9.91      0.78 o
   2   1  13      796.67      765.80      5.89 o
   3   1  13        3.91        4.82      0.54 o
   4   1  13       62.95       65.25      1.03 o
   5   1  13       10.73        9.45      0.93 o
   6   1  13       11.38        0.12      3.81 o
  -6   2  13        8.98        4.17      2.19 o
  -5   2  13       38.94       38.75      2.36 o
  -4   2  13       65.82       68.44      2.40 o
  -3   2  13      147.92      130.04      2.60 o
  -2   2  13      187.96      182.74      3.20 o
  -1   2  13      413.49      408.28      3.62 o
   0   2  13     6583.69     6787.63     52.88 o
   1   2  13      403.37      397.89      3.66 o
   2   2  13      194.52      193.16      2.28 o
   3   2  13      145.13      128.71      2.17 o
   4   2  13       66.46       62.49      1.99 o
   5   2  13       41.34       39.19      2.31 o
   6   2  13        9.21        2.17      2.87 o
  -6   3  13       15.66        7.35      3.07 o
  -5   3  13       38.61       39.61      2.79 o
  -4   3  13       19.67       22.67      2.43 o
  -3   3  13      312.62      301.95      5.01 o
  -2   3  13      657.55      648.82     12.89 o
  -1   3  13     5083.24     5229.31     40.30 o
   0   3  13      428.42      508.41      4.62 o
   1   3  13     5092.49     5245.96     41.47 o
   2   3  13      654.83      649.45      8.72 o
   3   3  13      314.47      308.04      3.65 o
   4   3  13       19.39       18.21      1.74 o
   5   3  13       38.52       35.59      2.88 o
   6   3  13       15.88        6.04      3.72 o
  -6   4  13        3.89        0.04      1.62 o
  -5   4  13       27.17       25.53      2.53 o
  -4   4  13       39.96       46.67      2.69 o
  -3   4  13      233.87      231.03      7.89 o
  -2   4  13      169.58      157.14      1.89 o
  -1   4  13      774.61      800.13      7.63 o
   0   4  13       22.81       30.36      1.70 o
   1   4  13      766.25      793.36      7.21 o
   2   4  13      172.59      168.00      3.15 o
   3   4  13      233.86      233.26      4.54 o
   4   4  13       39.72       43.25      1.43 o
   5   4  13       27.45       26.12      2.68 o
   6   4  13        4.07        1.73      2.17 o
  -6   5  13        7.71        1.67      2.06 o
  -5   5  13       17.65       12.21      3.26 o
  -4   5  13       61.70       70.75      3.51 o
  -3   5  13       35.03       47.22      3.55 o
  -2   5  13     1338.31     1340.92     13.28 o
  -1   5  13      105.48      109.32      3.16 o
   0   5  13       10.25        3.58      1.22 o
   1   5  13      114.63      113.81      2.37 o
   2   5  13     1334.72     1331.06     14.94 o
   3   5  13       35.18       38.88      3.23 o
   4   5  13       60.63       65.45      2.53 o
   5   5  13       17.54       13.07      3.43 o
   6   5  13        7.68        5.90      2.50 o
  -5   6  13       15.03       15.64      2.90 o
  -4   6  13       32.08       35.39      4.46 o
  -3   6  13       52.82       45.84      4.07 o
  -2   6  13       56.66       56.17      2.01 o
  -1   6  13      347.24      338.73      5.56 o
   0   6  13      127.50      126.87      3.50 o
   1   6  13      347.71      343.75      5.91 o
   2   6  13       60.70       56.62      2.62 o
   3   6  13       52.05       45.33      2.98 o
   4   6  13       30.38       22.66      6.42 o
   5   6  13       15.17       12.39      3.30 o
  -5   7  13       10.90        9.82      2.98 o
  -4   7  13        4.70        2.96      2.37 o
  -3   7  13        0.51        1.34      1.17 o
  -2   7  13       56.48       55.45      2.42 o
  -1   7  13       91.82       84.42      2.78 o
   0   7  13        0.88        2.43      1.88 o
   1   7  13       93.18       93.98      3.19 o
   2   7  13       54.37       54.60      2.81 o
   3   7  13        0.50        0.44      1.68 o
   4   7  13        4.96        1.81      1.82 o
   5   7  13       11.16        9.07      3.05 o
  -4   8  13       41.37       53.13      4.07 o
  -3   8  13        6.32        8.53      3.70 o
  -2   8  13       20.63       22.33      5.08 o
  -1   8  13       28.01       26.14      3.48 o
   0   8  13       65.97       68.55      3.30 o
   1   8  13       27.28       31.11      3.19 o
   2   8  13       21.89       28.14      3.10 o
   3   8  13        6.45        5.51      2.94 o
   4   8  13       41.25       42.91      6.57 o
  -3   9  13        7.06        8.18      3.57 o
  -2   9  13        3.49        1.91      2.36 o
  -1   9  13       10.11       10.57      2.34 o
   0   9  13       16.78       12.49      3.65 o
   1   9  13       10.99        8.22      2.73 o
   2   9  13        3.09        3.10      2.01 o
   3   9  13        6.91        3.43      2.14 o
  -1  10  13        4.52        4.27      2.87 o
   0  10  13       27.85       27.49      5.52 o
   1  10  13        4.64        3.68      3.20 o
   0   0  14      349.52      392.10      4.34 o
   1   0  14      430.86      422.72      3.22 o
   2   0  14       97.60      106.56      1.36 o
   3   0  14      203.88      182.66      3.14 o
   4   0  14      130.37      136.06      2.41 o
   5   0  14        1.63        1.72      1.13 o
   6   0  14        0.70        1.82      1.54 o
  -6   1  14       11.12       10.99      1.98 o
  -5   1  14       22.19       19.88      1.60 o
  -4   1  14       28.01       26.98      1.64 o
  -3   1  14      221.67      224.32      3.40 o
  -2   1  14      188.82      178.67      1.80 o
  -1   1  14      477.17      485.86      3.61 o
   0   1  14      513.18      480.10      3.62 o
   1   1  14      484.81      493.40      5.53 o
   2   1  14      185.46      175.31      1.95 o
   3   1  14      228.14      226.07      1.80 o
   4   1  14       26.47       23.77      0.80 o
   5   1  14       21.57       19.23      1.44 o
   6   1  14       11.40        3.93      4.91 o
  -6   2  14       10.10        4.18      2.70 o
  -5   2  14        5.38        5.59      1.65 o
  -4   2  14      140.93      134.56      4.22 o
  -3   2  14      373.62      361.45      4.82 o
  -2   2  14       49.75       49.94      1.93 o
  -1   2  14       99.19      108.98      3.15 o
   0   2  14      803.46      920.16      9.73 o
   1   2  14       97.74      105.71      3.01 o
   2   2  14       50.08       47.40      1.23 o
   3   2  14      373.87      355.82      3.81 o
   4   2  14      137.98      133.72      2.89 o
   5   2  14        5.50        5.28      1.63 o
   6   2  14        9.86        3.04      2.74 o
  -6   3  14        1.45        0.92      1.58 o
  -5   3  14        3.75        4.38      1.94 o
  -4   3  14      102.73      101.86      3.11 o
  -3   3  14       42.66       41.80      2.67 o
  -2   3  14      705.82      691.45      9.29 o
  -1   3  14      100.56       92.29      2.57 o
   0   3  14      699.56      619.90      5.94 o
   1   3  14       93.14       94.91      9.09 o
   2   3  14      683.24      675.04      6.46 o
   3   3  14       41.20       40.53      1.72 o
   4   3  14      101.73      100.35      2.86 o
   5   3  14        4.24        4.41      1.55 o
   6   3  14        1.36        0.97      2.56 o
  -6   4  14       12.88       12.42      5.27 o
  -5   4  14        0.91        0.98      1.60 o
  -4   4  14        3.44        3.73      1.97 o
  -3   4  14       32.84       35.29      3.01 o
  -2   4  14      213.84      202.59      2.39 o
  -1   4  14      457.47      448.44      4.20 o
   0   4  14        8.54        8.52      1.19 o
   1   4  14      464.48      462.20      4.87 o
   2   4  14      211.63      205.39      3.20 o
   3   4  14       30.44       30.18      1.82 o
   4   4  14        2.90        2.92      0.56 o
   5   4  14        0.84        1.01      1.31 o
   6   4  14       13.00        8.25      4.12 o
  -5   5  14       14.13       13.63      3.46 o
  -4   5  14       33.72       31.90      3.86 o
  -3   5  14       88.32       95.47      3.96 o
  -2   5  14      529.76      494.60      5.32 o
  -1   5  14      293.03      279.72      3.90 o
   0   5  14       38.24       36.96      1.50 o
   1   5  14      294.72      286.65      4.03 o
   2   5  14      526.01      502.92      6.23 o
   3   5  14       89.09       93.79      2.27 o
   4   5  14       33.29       34.49      1.43 o
   5   5  14       14.04        9.78      3.81 o
  -5   6  14       40.97       47.50      4.93 o
  -4   6  14        1.96        1.38      1.84 o
  -3   6  14       87.06       83.32      4.29 o
  -2   6  14      195.84      202.94      3.72 o
  -1   6  14      177.56      184.12      3.65 o
   0   6  14      101.99      110.71      2.94 o
   1   6  14      179.92      184.93      4.62 o
   2   6  14      203.44      203.45      3.56 o
   3   6  14       88.19       92.73      3.23 o
   4   6  14        1.75        0.59      1.01 o
   5   6  14       40.95       55.89      4.42 o
  -5   7  14        0.86        1.44      2.45 o
  -4   7  14        5.22        7.87      2.57 o
  -3   7  14       24.06       20.48      4.29 o
  -2   7  14       81.41       86.41      2.69 o
  -1   7  14       59.97       62.17      2.70 o
   0   7  14      207.80      199.65      4.30 o
   1   7  14       62.20       65.24      2.93 o
   2   7  14       79.37       80.66      2.71 o
   3   7  14       24.12       15.22      6.66 o
   4   7  14        4.77        3.58      1.69 o
   5   7  14        0.84        0.12      2.32 o
  -4   8  14        0.79        1.11      2.21 o
  -3   8  14        9.07        6.69      3.36 o
  -2   8  14       16.84       13.94      3.92 o
  -1   8  14        6.93        5.93      2.19 o
   0   8  14        9.27        8.62      2.38 o
   1   8  14        7.39        5.39      2.18 o
   2   8  14       16.40       17.44      3.92 o
   3   8  14        9.03        4.72      1.93 o
   4   8  14        0.80        0.21      1.21 o
  -3   9  14        5.60        6.96      3.37 o
  -2   9  14       10.86        4.98      2.66 o
  -1   9  14       12.20       10.49      2.25 o
   0   9  14        6.81        5.15      2.28 o
   1   9  14       12.49        9.26      2.99 o
   2   9  14       10.92        7.80      2.52 o
   3   9  14        5.71        3.93      2.30 o
  -1  10  14        4.89        4.09      2.45 o
   0  10  14        6.12        5.65      2.63 o
   1  10  14        4.83        3.53      2.50 o
   1   0  15     1780.16     1815.41     12.08 o
   2   0  15      322.55      289.47      2.36 o
   3   0  15      186.56      159.34      2.96 o
   4   0  15        0.73        0.10      0.76 o
   5   0  15       15.61       10.81      1.18 o
   6   0  15        1.27       -0.16      2.07 o
  -6   1  15        2.53        2.69      1.42 o
  -5   1  15       14.98       18.69      2.03 o
  -4   1  15      133.78      128.32      3.17 o
  -3   1  15     1053.07     1066.28      9.54 o
  -2   1  15      151.53      163.72      1.84 o
  -1   1  15      352.80      340.18      2.88 o
   0   1  15     1649.00     1686.70     11.33 o
   1   1  15      360.53      342.42      3.24 o
   2   1  15      154.96      167.52      1.85 o
   3   1  15     1051.74     1065.77      6.79 o
   4   1  15      136.41      122.73      3.64 o
   5   1  15       15.24       17.87      1.10 o
   6   1  15        2.58        3.32      2.23 o
  -6   2  15       10.64        4.66      2.38 o
  -5   2  15       80.83       81.99      2.76 o
  -4   2  15        5.67        6.99      1.43 o
  -3   2  15      159.38      160.80      3.37 o
  -2   2  15      293.17      287.67      3.74 o
  -1   2  15     1859.56     1933.05     15.00 o
   0   2  15     4213.69     4451.55     31.26 o
   1   2  15     1861.00     1926.56     14.67 o
   2   2  15      290.91      288.73      3.43 o
   3   2  15      157.49      159.83      3.28 o
   4   2  15        5.63        4.32      1.04 o
   5   2  15       81.46       81.59      2.67 o
   6   2  15       10.77        3.83      3.59 o
  -6   3  15       26.76       26.54      5.48 o
  -5   3  15        7.09        5.81      2.39 o
  -4   3  15       57.69       57.45      2.60 o
  -3   3  15      538.69      532.81      7.45 o
  -2   3  15        2.27        2.61      1.47 o
  -1   3  15      295.58      305.60      2.96 o
   0   3  15     1457.15     1522.08     13.36 o
   1   3  15      293.18      299.36      3.54 o
   2   3  15        2.46        4.18      1.02 o
   3   3  15      538.90      525.39      5.46 o
   4   3  15       61.25       62.45      2.76 o
   5   3  15        7.09        4.90      1.51 o
   6   3  15       25.78       27.77      5.60 o
  -6   4  15        4.12        3.07      1.96 o
  -5   4  15        8.44        6.26      2.02 o
  -4   4  15       52.72       52.69      3.35 o
  -3   4  15      309.39      306.61      6.20 o
  -2   4  15     1269.15     1213.79      9.44 o
  -1   4  15      374.82      364.63      3.80 o
   0   4  15      143.46      150.54      2.21 o
   1   4  15      376.72      368.87      4.15 o
   2   4  15     1280.55     1232.36     10.12 o
   3   4  15      311.11      303.97      3.84 o
   4   4  15       53.49       50.96      2.25 o
   5   4  15        8.60        6.51      1.86 o
   6   4  15        4.13        1.84      2.61 o
  -5   5  15       15.56        6.95      4.80 o
  -4   5  15       28.38       32.12      3.57 o
  -3   5  15       13.70       11.02      2.53 o
  -2   5  15      445.23      437.35      8.87 o
  -1   5  15      378.35      363.81      4.46 o
   0   5  15       38.43       38.02      1.61 o
   1   5  15      375.63      362.52      4.73 o
   2   5  15      438.05      438.81      5.85 o
   3   5  15       13.44       10.89      1.59 o
   4   5  15       29.35       26.48      1.40 o
   5   5  15       15.59       11.24      3.10 o
  -5   6  15        5.35        7.19      3.50 o
  -4   6  15       26.26       21.82      3.67 o
  -3   6  15       19.54       19.33      2.71 o
  -2   6  15       43.41       38.65      1.44 o
  -1   6  15      108.79      110.75      3.67 o
   0   6  15      452.32      458.35      6.71 o
   1   6  15      103.32       98.39      2.71 o
   2   6  15       42.86       40.69      2.33 o
   3   6  15       19.74       21.33      2.08 o
   4   6  15       26.19       21.25      4.51 o
   5   6  15        5.26        5.88      2.65 o
  -4   7  15       18.63       19.55      4.30 o
  -3   7  15       24.33       19.74      2.57 o
  -2   7  15        9.91        9.12      1.89 o
  -1   7  15        9.72        8.40      2.08 o
   0   7  15       97.67       78.84      3.36 o
   1   7  15        9.12        8.22      1.85 o
   2   7  15        9.23        7.98      1.83 o
   3   7  15       24.21       18.03      5.64 o
   4   7  15       19.11       20.90      4.00 o
  -4   8  15        1.83        2.82      2.60 o
  -3   8  15        2.44        2.86      2.52 o
  -2   8  15       17.75       14.45      3.68 o
  -1   8  15       36.02       39.58      8.12 o
   0   8  15       43.26       39.55      3.69 o
   1   8  15       36.55       39.93      3.05 o
   2   8  15       17.91       16.38      3.60 o
   3   8  15        2.61        2.21      2.01 o
   4   8  15        1.65        1.65      1.90 o
  -3   9  15        3.40        2.72      2.99 o
  -2   9  15       14.76       12.48      4.48 o
  -1   9  15        8.83        6.55      2.71 o
   0   9  15        5.60        5.18      2.27 o
   1   9  15        9.11        6.79      2.46 o
   2   9  15       14.65       12.30      3.41 o
   3   9  15        3.33        4.24      2.34 o
  -1  10  15        5.76        4.31      2.37 o
   0  10  15        1.37       -0.21      2.27 o
   1  10  15        5.78        4.84      2.20 o
   0   0  16      329.00      350.56      3.95 o
   1   0  16        2.63        1.54      0.62 o
   2   0  16       18.16       14.95      0.65 o
   3   0  16      191.47      186.78      3.17 o
   4   0  16       32.68       29.88      1.24 o
   5   0  16      150.12      141.49      2.72 o
   6   0  16        3.68        9.41      3.21 o
  -6   1  16        4.38        4.59      1.45 o
  -5   1  16       41.95       48.64      2.47 o
  -4   1  16        9.41       12.41      1.84 o
  -3   1  16       33.73       41.68      2.01 o
  -2   1  16        3.69        6.54      0.77 o
  -1   1  16      360.26      380.36      3.21 o
   0   1  16        0.41        1.89      0.76 o
   1   1  16      352.45      372.91      3.45 o
   2   1  16        5.46        6.42      0.61 o
   3   1  16       34.05       39.85      1.76 o
   4   1  16        8.68       10.35      0.47 o
   5   1  16       40.86       42.13      1.44 o
   6   1  16        4.67        2.52      2.31 o
  -6   2  16       14.29        7.92      3.10 o
  -5   2  16       91.45       89.85      2.59 o
  -4   2  16       37.57       42.51      2.07 o
  -3   2  16       29.86       32.96      2.05 o
  -2   2  16      449.48      477.26      5.29 o
  -1   2  16      746.74      724.56      9.47 o
   0   2  16     2256.46     2555.53     17.87 o
   1   2  16      755.96      743.93      6.44 o
   2   2  16      456.15      488.24      5.87 o
   3   2  16       29.68       29.52      1.79 o
   4   2  16       39.59       42.81      1.63 o
   5   2  16       91.02       82.66      2.17 o
   6   2  16       14.28        3.44      4.39 o
  -6   3  16        4.38        3.29      1.80 o
  -5   3  16       23.12       32.23      2.87 o
  -4   3  16       41.31       40.62      2.27 o
  -3   3  16      119.66      112.61      3.95 o
  -2   3  16      156.17      148.13      3.54 o
  -1   3  16      471.88      460.10      4.45 o
   0   3  16      356.75      346.04      3.56 o
   1   3  16      473.50      460.49      4.59 o
   2   3  16      163.28      152.01      3.13 o
   3   3  16      115.21      107.17      3.28 o
   4   3  16       40.81       41.04      1.97 o
   5   3  16       23.69       28.56      3.42 o
   6   3  16        4.36        1.49      2.17 o
  -6   4  16        1.56        1.55      2.05 o
  -5   4  16        9.49        6.83      2.25 o
  -4   4  16       26.94       26.35      2.60 o
  -3   4  16      938.14      961.83     13.56 o
  -2   4  16      630.33      578.09     12.44 o
  -1   4  16      347.74      340.05      3.61 o
   0   4  16        0.08       -0.17      0.73 o
   1   4  16      351.48      346.22      3.83 o
   2   4  16      620.91      574.33      6.16 o
   3   4  16      930.11      937.67     12.11 o
   4   4  16       28.41       29.08      2.03 o
   5   4  16        9.57        6.74      1.64 o
   6   4  16        1.64        1.38      2.58 o
  -5   5  16       10.99        6.73      3.57 o
  -4   5  16       21.04       20.89      3.06 o
  -3   5  16       77.60       68.67      3.69 o
  -2   5  16       16.36       15.14      1.33 o
  -1   5  16      337.64      326.61      3.91 o
   0   5  16        1.24        1.38      1.00 o
   1   5  16      339.03      327.48      4.82 o
   2   5  16       18.32       18.91      1.63 o
   3   5  16       72.77       68.47      2.51 o
   4   5  16       19.76       19.53      1.56 o
   5   5  16       10.80        8.54      2.42 o
  -5   6  16       20.77       21.33      4.31 o
  -4   6  16       12.71       14.81      2.88 o
  -3   6  16        0.20        0.23      1.65 o
  -2   6  16       78.78       76.83      1.72 o
  -1   6  16      116.65      123.58      2.55 o
   0   6  16       75.73       85.47      2.79 o
   1   6  16      115.42      118.48      3.24 o
   2   6  16       77.03       77.29      2.30 o
   3   6  16        0.24        0.38      1.19 o
   4   6  16       12.65       12.36      1.94 o
   5   6  16       19.93       17.92      2.94 o
  -4   7  16       46.04       60.51      4.69 o
  -3   7  16        1.21        1.48      2.31 o
  -2   7  16        4.45        3.85      1.11 o
  -1   7  16      213.94      223.13      4.42 o
   0   7  16       53.83       48.95      2.46 o
   1   7  16      210.21      220.57      4.26 o
   2   7  16        4.15        2.80      1.56 o
   3   7  16        1.24        0.54      1.73 o
   4   7  16       46.11       56.04      3.39 o
  -4   8  16        1.31        0.80      3.82 o
  -3   8  16        5.65        2.93      4.20 o
  -2   8  16        2.80        1.89      1.11 o
  -1   8  16       11.95        9.63      2.72 o
   0   8  16       33.22       39.25      3.00 o
   1   8  16       11.49       11.17      2.10 o
   2   8  16        3.25        3.09      1.57 o
   3   8  16        5.94        2.89      1.93 o
   4   8  16        1.36        0.78      2.17 o
  -3   9  16        1.43       -0.08      2.67 o
  -2   9  16        7.82        4.13      2.22 o
  -1   9  16       22.59       22.40      5.33 o
   0   9  16        2.94        3.45      2.50 o
   1   9  16       22.77       23.39      4.00 o
   2   9  16        7.85        6.48      2.09 o
   3   9  16        1.34        0.46      1.67 o
  -1  10  16        0.88        0.35      2.13 o
   0  10  16        3.34        2.50      1.97 o
   1  10  16        0.78        1.97      1.80 o
   1   0  17      134.53      132.36      1.52 o
   2   0  17      407.72      379.46      4.82 o
   3   0  17        3.29        3.54      0.61 o
   4   0  17      233.10      259.69      5.32 o
   5   0  17        2.05        1.47      1.19 o
   6   0  17        0.35        3.02      2.81 o
  -6   1  17        0.12        0.29      1.20 o
  -5   1  17        2.44        2.23      1.13 o
  -4   1  17        7.15        6.24      1.40 o
  -3   1  17       50.83       48.17      2.19 o
  -2   1  17       39.11       37.43      1.55 o
  -1   1  17      618.75      571.19      4.26 o
   0   1  17     1441.43     1490.51     11.31 o
   1   1  17      615.87      565.08      4.78 o
   2   1  17       34.12       29.33      1.07 o
   3   1  17       50.07       45.08      1.12 o
   4   1  17        6.81        6.35      0.39 o
   5   1  17        2.45        1.14      0.46 o
   6   1  17        0.09       -0.10      2.07 o
  -6   2  17        2.32        1.56      1.48 o
  -5   2  17      121.94      124.41      3.60 o
  -4   2  17       72.33       75.86      2.59 o
  -3   2  17      223.07      232.63      3.70 o
  -2   2  17       55.58       61.89      2.16 o
  -1   2  17       39.25       38.17      1.64 o
   0   2  17      484.51      468.05      4.22 o
   1   2  17       38.82       38.40      1.42 o
   2   2  17       56.00       56.40      2.19 o
   3   2  17      222.94      226.88      3.94 o
   4   2  17       70.82       74.09      3.56 o
   5   2  17      123.03      116.21      9.48 o
   6   2  17        2.53        1.93      2.63 o
  -6   3  17        2.68        2.86      1.95 o
  -5   3  17       10.99        5.51      1.77 o
  -4   3  17       51.84       52.33      2.44 o
  -3   3  17      109.49      110.70      4.23 o
  -2   3  17       10.33       12.42      1.86 o
  -1   3  17      981.45      906.27      7.46 o
   0   3  17       80.29       88.25      1.69 o
   1   3  17     1005.47      928.03      8.15 o
   2   3  17       10.84       14.32      1.28 o
   3   3  17      109.91      108.25      3.11 o
   4   3  17       52.92       49.47      2.10 o
   5   3  17       10.89        4.65      3.30 o
   6   3  17        2.80        0.94      2.13 o
  -6   4  17        5.60        7.19      2.45 o
  -5   4  17       50.57       54.61      3.50 o
  -4   4  17       37.33       42.39      3.08 o
  -3   4  17      174.78      162.41      5.45 o
  -2   4  17       16.63       18.08      0.63 o
  -1   4  17       72.05       74.77      2.89 o
   0   4  17        3.46        1.93      0.82 o
   1   4  17       75.06       77.57      1.93 o
   2   4  17       14.31       17.16      1.79 o
   3   4  17      176.09      157.12      2.62 o
   4   4  17       38.16       41.16      2.24 o
   5   4  17       50.03       53.52      3.02 o
   6   4  17        5.77        3.96      3.22 o
  -5   5  17        7.53        4.74      2.50 o
  -4   5  17       26.06       29.81      3.35 o
  -3   5  17       30.76       27.10      3.61 o
  -2   5  17       44.38       41.05      1.07 o
  -1   5  17      160.81      153.55      3.33 o
   0   5  17      276.00      277.15      4.03 o
   1   5  17      163.92      152.70      2.73 o
   2   5  17       44.93       43.73      2.19 o
   3   5  17       31.94       27.62      2.04 o
   4   5  17       26.05       31.02      1.42 o
   5   5  17        7.50        4.33      2.23 o
  -5   6  17        6.86        4.97      2.73 o
  -4   6  17      119.96      135.20      4.83 o
  -3   6  17        5.25        5.41      2.31 o
  -2   6  17       21.48       19.11      1.47 o
  -1   6  17      101.28      104.50      2.58 o
   0   6  17        6.04        5.55      1.56 o
   1   6  17       98.16       95.60      2.56 o
   2   6  17       21.63       21.47      1.77 o
   3   6  17        5.34        5.33      1.50 o
   4   6  17      120.12      137.22      3.88 o
   5   6  17        6.92        5.93      2.65 o
  -4   7  17        2.78        2.05      2.70 o
  -3   7  17        6.77        8.40      3.12 o
  -2   7  17       21.07       18.97      1.66 o
  -1   7  17       41.24       39.08      2.09 o
   0   7  17      253.90      271.38      4.56 o
   1   7  17       43.13       41.32      2.60 o
   2   7  17       21.35       16.28      2.24 o
   3   7  17        7.22        5.34      2.10 o
   4   7  17        2.73        4.09      2.34 o
  -4   8  17        1.31        1.72      2.95 o
  -3   8  17       14.74       13.75      6.84 o
  -2   8  17        0.33        1.72      1.22 o
  -1   8  17       23.06       27.06      2.95 o
   0   8  17        0.36        0.64      1.27 o
   1   8  17       22.83       27.42      2.58 o
   2   8  17        0.37        1.06      1.82 o
   3   8  17       14.16        7.79      3.92 o
   4   8  17        1.35        0.42      2.36 o
  -2   9  17        4.95        0.82      2.78 o
  -1   9  17        0.80        0.11      1.31 o
   0   9  17       19.45       23.06      2.33 o
   1   9  17        0.80        0.13      1.63 o
   2   9  17        5.33        3.33      2.12 o
   0  10  17        1.35        3.12      2.15 o
   0   0  18       69.29       65.02      1.60 o
   1   0  18      214.26      213.09      2.22 o
   2   0  18      110.73      103.01      1.51 o
   3   0  18      149.47      148.02      2.27 o
   4   0  18       54.96       50.36      1.25 o
   5   0  18       85.99       83.79      2.04 o
   6   0  18        1.54        2.10      3.38 o
  -6   1  18        7.22        8.67      3.81 o
  -5   1  18       30.71       29.85      1.78 o
  -4   1  18      199.49      191.29      3.88 o
  -3   1  18       16.26       22.11      1.47 o
  -2   1  18      447.83      419.72      3.82 o
  -1   1  18      700.26      729.15      5.53 o
   0   1  18        2.60        3.97      0.82 o
   1   1  18      694.52      722.18      8.38 o
   2   1  18      458.44      429.24      4.50 o
   3   1  18       16.49       20.17      1.10 o
   4   1  18      202.20      188.96      4.57 o
   5   1  18       31.29       33.49      3.48 o
   6   1  18        7.43        6.39      3.23 o
  -6   2  18        0.91        0.77      1.47 o
  -5   2  18        9.40        9.51      2.00 o
  -4   2  18        9.75       12.13      1.89 o
  -3   2  18       42.74       45.19      2.04 o
  -2   2  18       36.36       41.78      1.86 o
  -1   2  18      658.21      656.46      5.36 o
   0   2  18        0.18        0.60      0.57 o
   1   2  18      690.54      687.22      5.40 o
   2   2  18       36.10       41.11      1.98 o
   3   2  18       42.91       40.62      2.09 o
   4   2  18       10.15       12.33      1.55 o
   5   2  18        9.15       10.13      1.42 o
   6   2  18        0.83        0.72      2.50 o
  -6   3  18        0.54        0.72      1.78 o
  -5   3  18       11.18        7.96      3.58 o
  -4   3  18        4.68        5.97      1.79 o
  -3   3  18       71.41       77.52      3.39 o
  -2   3  18      326.59      321.09      5.56 o
  -1   3  18       77.26       77.49      2.16 o
   0   3  18       95.32      116.23      2.07 o
   1   3  18       78.01       83.86      2.75 o
   2   3  18      321.94      319.08      6.16 o
   3   3  18       74.03       76.96      3.07 o
   4   3  18        4.51        3.79      1.60 o
   5   3  18       11.70        9.81      3.49 o
   6   3  18        0.49        0.80      2.36 o
  -6   4  18        1.85        0.96      1.73 o
  -5   4  18        0.32        0.38      1.63 o
  -4   4  18       44.33       46.06      2.95 o
  -3   4  18      388.60      393.71     10.87 o
  -2   4  18      290.84      299.06      6.38 o
  -1   4  18      110.76      113.04      2.06 o
   0   4  18      371.97      373.56      4.47 o
   1   4  18      106.52      111.13      2.69 o
   2   4  18      285.33      291.39      4.00 o
   3   4  18      380.31      365.51      4.68 o
   4   4  18       44.33       43.88      2.48 o
   5   4  18        0.29        0.36      1.42 o
   6   4  18        1.78        1.66      2.47 o
  -5   5  18        6.34        3.12      3.11 o
  -4   5  18       55.38       51.48      3.73 o
  -3   5  18       96.92       97.59      4.13 o
  -2   5  18      150.70      164.22      5.80 o
  -1   5  18      227.05      212.27      3.29 o
   0   5  18        5.09        5.27      1.21 o
   1   5  18      229.58      220.16      3.46 o
   2   5  18      150.57      172.65      3.66 o
   3   5  18       96.16       91.74      2.18 o
   4   5  18       54.56       52.45      3.35 o
   5   5  18        6.28        3.46      2.04 o
  -5   6  18        5.12        4.08      2.93 o
  -4   6  18        0.98        1.41      2.59 o
  -3   6  18       19.80       21.66      4.06 o
  -2   6  18       54.37       53.85      1.74 o
  -1   6  18        0.45        0.60      0.71 o
   0   6  18      407.79      386.38      4.77 o
   1   6  18        0.54       -0.79      0.93 o
   2   6  18       52.04       50.04      2.08 o
   3   6  18       19.30       20.40      3.30 o
   4   6  18        1.02        1.92      2.05 o
   5   6  18        4.95        6.11      2.42 o
  -4   7  18       13.03        9.46      4.13 o
  -3   7  18        1.35        2.42      2.38 o
  -2   7  18       25.14       19.83      2.98 o
  -1   7  18        5.00        4.72      1.94 o
   0   7  18       10.08       10.70      1.68 o
   1   7  18        5.02        6.33      1.65 o
   2   7  18       24.51       18.80      2.69 o
   3   7  18        1.65        2.41      1.74 o
   4   7  18       12.35       12.98      2.50 o
  -3   8  18       18.54       15.74      6.59 o
  -2   8  18       23.61       24.13      3.33 o
  -1   8  18        2.72        2.01      1.32 o
   0   8  18       70.18       65.85      2.68 o
   1   8  18        2.27        1.25      1.60 o
   2   8  18       23.83       26.04      4.16 o
   3   8  18       18.26       17.45      5.12 o
  -2   9  18        1.07        1.32      3.50 o
  -1   9  18        3.12        1.40      1.64 o
   0   9  18        2.45        2.71      1.86 o
   1   9  18        2.82        1.38      1.86 o
   2   9  18        1.11        1.23      2.12 o
   1   0  19      553.28      516.08      4.29 o
   2   0  19      266.42      269.97      3.88 o
   3   0  19        7.52        6.07      0.81 o
   4   0  19        0.32        0.58      0.84 o
   5   0  19        4.99        3.09      1.82 o
   6   0  19        9.96       12.96      5.71 o
  -6   1  19        9.15       10.99      3.55 o
  -5   1  19       45.52       49.16      1.82 o
  -4   1  19        9.99       10.37      1.89 o
  -3   1  19      137.06      143.69      3.00 o
  -2   1  19      302.52      292.52      5.30 o
  -1   1  19      519.71      524.92      4.38 o
   0   1  19      373.80      363.48      3.50 o
   1   1  19      519.03      526.22      5.10 o
   2   1  19      295.42      297.11      4.99 o
   3   1  19      139.81      138.75      2.38 o
   4   1  19        9.68        9.14      2.35 o
   5   1  19       44.27       53.00      4.57 o
   6   1  19        9.37       12.04      2.91 o
  -6   2  19        5.91        0.66      1.53 o
  -5   2  19        3.33        3.84      2.40 o
  -4   2  19       12.22       16.58      1.91 o
  -3   2  19       56.08       55.59      2.00 o
  -2   2  19      298.48      276.90      3.92 o
  -1   2  19      314.35      329.16      2.99 o
   0   2  19      572.80      617.24      5.09 o
   1   2  19      299.25      311.68      4.24 o
   2   2  19      301.32      283.34      4.73 o
   3   2  19       56.99       55.87      2.70 o
   4   2  19       11.42       13.36      1.15 o
   5   2  19        3.19        5.75      2.25 o
   6   2  19        5.73        2.21      2.60 o
  -6   3  19       27.77       23.89      9.15 o
  -5   3  19       10.09        1.24      2.12 o
  -4   3  19      169.40      173.28      4.48 o
  -3   3  19        3.60        2.12      1.76 o
  -2   3  19     1398.07     1444.97     17.22 o
  -1   3  19      353.90      341.19      3.50 o
   0   3  19       63.38       56.28      1.52 o
   1   3  19      342.86      327.93      3.93 o
   2   3  19     1387.14     1407.33     12.64 o
   3   3  19        3.75        3.49      1.43 o
   4   3  19      171.77      166.82      3.03 o
   5   3  19        9.92        3.58      2.15 o
   6   3  19       27.81       28.26      8.60 o
  -5   4  19        3.35        3.06      2.28 o
  -4   4  19       29.92       30.55      2.71 o
  -3   4  19       47.62       46.26      3.00 o
  -2   4  19      306.56      323.48      6.17 o
  -1   4  19      172.30      159.03      2.56 o
   0   4  19       88.74       81.43      3.41 o
   1   4  19      172.67      156.00      2.54 o
   2   4  19      318.48      332.38      5.08 o
   3   4  19       47.64       45.52      1.63 o
   4   4  19       30.55       26.28      2.13 o
   5   4  19        3.25        4.22      1.96 o
  -5   5  19        7.20        2.17      2.54 o
  -4   5  19       21.83       20.75      3.29 o
  -3   5  19       95.94       99.44      4.29 o
  -2   5  19      226.84      224.67      3.09 o
  -1   5  19       12.93       10.48      1.23 o
   0   5  19      119.11      114.97      2.41 o
   1   5  19       14.35       14.41      1.68 o
   2   5  19      223.17      224.07      4.06 o
   3   5  19       98.77       99.05      2.71 o
   4   5  19       23.51       20.20      3.67 o
   5   5  19        7.00        6.38      2.60 o
  -5   6  19        3.94        2.13      2.43 o
  -4   6  19        5.92        3.66      2.33 o
  -3   6  19       51.99       56.64      5.27 o
  -2   6  19       71.60       68.10      2.50 o
  -1   6  19       46.19       41.95      1.85 o
   0   6  19      103.00       94.28      2.55 o
   1   6  19       43.18       41.23      2.26 o
   2   6  19       71.10       71.67      2.45 o
   3   6  19       52.63       55.15      2.64 o
   4   6  19        5.58        1.12      1.71 o
   5   6  19        3.91        1.49      2.59 o
  -4   7  19        3.79        4.21      2.67 o
  -3   7  19       23.52       24.37      3.26 o
  -2   7  19        5.13        9.89      1.43 o
  -1   7  19       23.04       24.21      2.59 o
   0   7  19        1.41        3.43      1.51 o
   1   7  19       21.52       22.58      2.18 o
   2   7  19        5.05        6.13      2.05 o
   3   7  19       23.91       17.48      5.33 o
   4   7  19        3.75        2.18      2.20 o
  -3   8  19       10.46       13.31      3.25 o
  -2   8  19        4.15        2.86      1.13 o
  -1   8  19       45.77       44.83      2.41 o
   0   8  19       41.77       44.00      2.77 o
   1   8  19       46.66       46.61      2.69 o
   2   8  19        4.34        3.98      1.92 o
   3   8  19       10.47        8.06      2.91 o
  -2   9  19        5.85        3.51      3.57 o
  -1   9  19        5.64        4.78      2.04 o
   0   9  19        8.96        7.71      2.06 o
   1   9  19        5.53        4.05      2.23 o
   2   9  19        6.16        7.53      2.51 o
   0   0  20      362.44      373.18      6.69 o
   1   0  20      211.22      236.73      2.42 o
   2   0  20       10.79       13.32      0.85 o
   3   0  20      123.74      106.06      2.04 o
   4   0  20       20.72       16.54      1.04 o
   5   0  20        2.90        2.80      0.98 o
   6   0  20        4.88        4.52      3.41 o
  -6   1  20        4.00        7.49      3.33 o
  -5   1  20        1.51        0.32      1.43 o
  -4   1  20        9.78       11.22      1.43 o
  -3   1  20       67.05       63.20      2.14 o
  -2   1  20      122.09      117.80      2.05 o
  -1   1  20      962.46      944.40      7.29 o
   0   1  20       71.31       81.15      1.65 o
   1   1  20      976.24      959.79      8.36 o
   2   1  20      122.31      116.65      1.79 o
   3   1  20       67.83       63.01      1.47 o
   4   1  20        9.75        9.84      2.38 o
   5   1  20        1.59        2.58      2.12 o
   6   1  20        4.19        5.80      3.12 o
  -6   2  20       26.68       30.11      5.52 o
  -5   2  20       52.19       53.88      3.94 o
  -4   2  20        5.61        4.97      1.52 o
  -3   2  20       56.12       57.80      2.33 o
  -2   2  20      250.92      244.37      3.08 o
  -1   2  20       95.12       85.48      1.53 o
   0   2  20       58.53       62.02      2.55 o
   1   2  20       93.49       85.47      1.84 o
   2   2  20      254.68      256.99      3.81 o
   3   2  20       54.55       56.66      2.29 o
   4   2  20        5.44        4.11      1.11 o
   5   2  20       53.28       54.43      4.67 o
   6   2  20       26.92       27.65      9.42 o
  -6   3  20        4.90        1.29      2.08 o
  -5   3  20        2.86        1.99      1.90 o
  -4   3  20       11.63       12.09      2.56 o
  -3   3  20       45.85       53.31      2.67 o
  -2   3  20      618.45      593.32      9.61 o
  -1   3  20      323.90      321.03      4.44 o
   0   3  20       33.85       34.55      1.27 o
   1   3  20      329.10      322.88      4.10 o
   2   3  20      623.54      600.96      7.40 o
   3   3  20       45.72       51.19      2.33 o
   4   3  20       11.79       14.51      2.24 o
   5   3  20        3.04        1.79      1.58 o
   6   3  20        4.94        4.18      2.92 o
  -5   4  20       17.68       10.31      4.55 o
  -4   4  20       34.56       31.91      2.67 o
  -3   4  20      153.71      159.06      4.75 o
  -2   4  20       18.16       16.87      2.97 o
  -1   4  20      113.18      112.76      1.86 o
   0   4  20      327.49      311.93      4.04 o
   1   4  20      113.58      115.27      2.22 o
   2   4  20       20.54       19.89      1.35 o
   3   4  20      154.40      153.89      2.58 o
   4   4  20       33.02       31.34      4.02 o
   5   4  20       17.65       12.85      3.47 o
  -5   5  20        7.50        1.85      2.98 o
  -4   5  20        8.22       10.21      2.43 o
  -3   5  20       78.53       73.75      4.08 o
  -2   5  20       41.50       42.18      1.85 o
  -1   5  20      191.34      192.23      3.03 o
   0   5  20       86.27       94.03      2.72 o
   1   5  20      183.09      184.42      3.36 o
   2   5  20       40.37       44.50      1.88 o
   3   5  20       77.42       72.40      2.45 o
   4   5  20        8.00        4.10      2.08 o
   5   5  20        7.25        6.00      2.79 o
  -5   6  20        5.29        4.99      2.73 o
  -4   6  20       39.30       32.13     11.19 o
  -3   6  20       61.00       51.87      4.95 o
  -2   6  20        6.25        4.76      0.67 o
  -1   6  20      137.19      133.79      2.54 o
   0   6  20        0.01        0.08      1.19 o
   1   6  20      135.84      133.82      3.06 o
   2   6  20        7.19        5.71      1.56 o
   3   6  20       61.43       58.64      2.94 o
   4   6  20       39.37       40.29      2.71 o
   5   6  20        5.07        2.16      3.35 o
  -4   7  20        3.15        4.09      2.89 o
  -3   7  20       31.82       39.03      3.67 o
  -2   7  20       31.51       34.12      2.52 o
  -1   7  20      114.46      112.70      3.08 o
   0   7  20       36.85       32.23      2.25 o
   1   7  20      115.06      115.98      3.35 o
   2   7  20       30.95       33.57      2.17 o
   3   7  20       32.23       37.03      2.74 o
   4   7  20        2.96        1.97      2.09 o
  -3   8  20        7.04        3.14      2.97 o
  -2   8  20       12.21        9.37      4.13 o
  -1   8  20       17.27       13.23      2.55 o
   0   8  20       10.19       10.05      2.12 o
   1   8  20       18.82       16.83      2.35 o
   2   8  20       11.96        9.19      2.04 o
   3   8  20        7.24        4.61      1.81 o
  -2   9  20        0.10        0.13      2.69 o
  -1   9  20       12.07        7.73      2.58 o
   0   9  20       28.61       38.16      2.98 o
   1   9  20       12.26       10.70      2.38 o
   2   9  20        0.09        1.83      1.88 o
   1   0  21       20.11       19.38      1.20 o
   2   0  21       12.42       13.39      0.91 o
   3   0  21        0.20        0.76      0.68 o
   4   0  21      267.43      255.44      3.77 o
   5   0  21       42.65       37.90      1.32 o
   6   0  21       18.26       18.64      4.20 o
  -6   1  21        2.03        3.95      3.31 o
  -5   1  21        0.81        1.55      1.43 o
  -4   1  21       17.05       16.38      1.63 o
  -3   1  21      113.80      113.42      2.87 o
  -2   1  21      112.04      111.08      1.40 o
  -1   1  21      542.42      528.95      4.54 o
   0   1  21      773.86      731.52      6.99 o
   1   1  21      547.63      538.63      5.13 o
   2   1  21      116.40      117.72      2.01 o
   3   1  21      111.43      105.61      1.59 o
   4   1  21       17.04       16.89      3.02 o
   5   1  21        0.91        1.20      2.38 o
   6   1  21        1.91        4.68      4.33 o
  -6   2  21        1.18        0.22      2.69 o
  -5   2  21       37.37       41.84      3.40 o
  -4   2  21       40.81       40.05      2.38 o
  -3   2  21      127.72      136.54      3.36 o
  -2   2  21      120.63      117.03      1.74 o
  -1   2  21      630.88      618.49      5.25 o
   0   2  21      124.86      123.81      2.10 o
   1   2  21      638.33      630.29      5.03 o
   2   2  21      124.25      114.16      3.26 o
   3   2  21      130.87      132.08      3.28 o
   4   2  21       39.36       39.69      1.62 o
   5   2  21       37.43       44.31      3.99 o
   6   2  21        1.25        0.75      2.49 o
  -6   3  21        0.16        0.51      1.69 o
  -5   3  21        1.79        0.74      1.91 o
  -4   3  21       37.27       37.04      3.33 o
  -3   3  21        6.06        7.14      1.86 o
  -2   3  21      240.75      228.76      4.85 o
  -1   3  21      111.20      109.39      2.63 o
   0   3  21       11.17       11.31      1.18 o
   1   3  21      114.35      110.57      2.72 o
   2   3  21      240.93      235.38      4.90 o
   3   3  21        6.27        5.74      1.86 o
   4   3  21       36.84       37.76      2.44 o
   5   3  21        1.81        2.75      2.28 o
   6   3  21        0.14       -0.35      2.71 o
  -5   4  21       17.13        3.99      3.92 o
  -4   4  21        7.84        5.02      1.88 o
  -3   4  21       19.41       21.40      2.99 o
  -2   4  21       18.16       18.03      2.46 o
  -1   4  21       30.63       26.77      1.22 o
   0   4  21       64.49       80.77      2.27 o
   1   4  21       29.87       23.98      1.45 o
   2   4  21       16.12       16.42      1.26 o
   3   4  21       18.80       22.05      1.28 o
   4   4  21        7.69        3.72      1.66 o
   5   4  21       17.53       18.70      1.89 o
  -5   5  21        9.92        1.55      2.68 o
  -4   5  21       21.98       26.40      3.06 o
  -3   5  21       57.94       58.90      3.36 o
  -2   5  21        3.98        4.49      0.80 o
  -1   5  21      447.41      450.15      5.29 o
   0   5  21       31.04       22.96      1.72 o
   1   5  21      450.27      458.37      5.26 o
   2   5  21        4.94        3.22      1.17 o
   3   5  21       57.05       54.65      2.25 o
   4   5  21       21.98       26.21      3.68 o
   5   5  21        9.70        4.78      2.69 o
  -4   6  21        2.56        1.93      2.93 o
  -3   6  21       36.95       39.75      3.86 o
  -2   6  21       27.36       20.45      1.22 o
  -1   6  21       22.58       25.06      1.42 o
   0   6  21      279.18      270.63      3.88 o
   1   6  21       23.31       24.12      2.14 o
   2   6  21       26.17       20.80      1.97 o
   3   6  21       37.24       35.31      2.32 o
   4   6  21        2.39        1.78      1.73 o
  -4   7  21        7.60        6.79      3.30 o
  -3   7  21       13.10       13.31      3.40 o
  -2   7  21       20.22       21.80      1.71 o
  -1   7  21        0.80        1.79      1.53 o
   0   7  21        4.65        4.86      1.52 o
   1   7  21        0.70        2.32      1.62 o
   2   7  21       21.15       25.81      2.33 o
   3   7  21       13.06        7.87      2.25 o
   4   7  21        7.73        4.11      2.36 o
  -3   8  21       15.86       18.31      4.12 o
  -2   8  21       13.61        8.63      4.23 o
  -1   8  21       22.02       15.92      3.27 o
   0   8  21       27.48       29.69      2.17 o
   1   8  21       21.65       19.27      2.44 o
   2   8  21       13.25        9.36      2.61 o
   3   8  21       16.14       18.51      2.73 o
  -2   9  21        8.67        5.35      3.73 o
  -1   9  21       60.89       67.54      3.35 o
   0   9  21       17.33       15.06      2.70 o
   1   9  21       62.02       73.07      3.52 o
   2   9  21        8.64        7.15      2.50 o
   0   0  22    10738.59    11019.74    119.93 o
   1   0  22      103.13       96.24      1.66 o
   2   0  22      398.00      413.56      3.74 o
   3   0  22        0.19        0.01      0.42 o
   4   0  22       13.38        7.06      2.11 o
   5   0  22        0.68        1.40      2.21 o
   6   0  22        7.37        4.26      5.63 o
  -6   1  22        0.81        6.32      6.52 o
  -5   1  22       25.55       27.88      1.91 o
  -4   1  22      191.69      179.05      3.50 o
  -3   1  22       52.95       50.83      2.30 o
  -2   1  22       74.47       77.78      2.15 o
  -1   1  22      450.35      439.16      3.92 o
   0   1  22       86.16       92.48      1.96 o
   1   1  22      449.64      437.21      4.45 o
   2   1  22       75.09       80.41      1.73 o
   3   1  22       49.90       49.04      2.20 o
   4   1  22      193.07      185.26      6.16 o
   5   1  22       26.05       33.43      3.43 o
   6   1  22        0.76       -1.12      3.57 o
  -6   2  22        9.94        0.46      3.60 o
  -5   2  22       10.65        5.71      4.18 o
  -4   2  22       32.43       36.61      2.37 o
  -3   2  22      246.11      235.71      3.83 o
  -2   2  22      234.52      227.47      3.07 o
  -1   2  22       84.01       84.98      1.52 o
   0   2  22      205.92      199.39      2.30 o
   1   2  22       86.50       93.42      2.08 o
   2   2  22      238.39      226.94      3.90 o
   3   2  22      244.63      229.84      4.52 o
   4   2  22       33.76       38.43      2.41 o
   5   2  22       10.45       11.18      2.96 o
   6   2  22        9.78        8.90      3.31 o
  -5   3  22       16.30        7.26      6.27 o
  -4   3  22       42.63       43.15      2.68 o
  -3   3  22       54.94       51.56      2.61 o
  -2   3  22      620.18      615.75      9.03 o
  -1   3  22        3.10        3.78      1.27 o
   0   3  22      232.82      232.28      3.08 o
   1   3  22        2.50        3.80      1.19 o
   2   3  22      614.60      598.50      6.15 o
   3   3  22       50.58       46.58      2.37 o
   4   3  22       43.13       41.08      1.95 o
   5   3  22       16.48       19.23      3.03 o
  -5   4  22        1.36        0.87      1.87 o
  -4   4  22       15.03       13.29      3.31 o
  -3   4  22       55.80       58.85      3.10 o
  -2   4  22       85.15       85.83      3.55 o
  -1   4  22      105.91      109.56      2.08 o
   0   4  22      664.81      605.87      6.16 o
   1   4  22      104.18      106.84      2.61 o
   2   4  22       82.97       82.23      2.46 o
   3   4  22       56.40       55.77      1.27 o
   4   4  22       15.59        7.68      3.12 o
   5   4  22        1.30        1.31      2.48 o
  -5   5  22        9.50        1.89      2.62 o
  -4   5  22       35.42       31.38     10.03 o
  -3   5  22       56.57       54.43      3.74 o
  -2   5  22       41.39       33.52      2.26 o
  -1   5  22       73.47       72.81      1.76 o
   0   5  22        5.55        7.44      1.62 o
   1   5  22       73.03       70.39      2.64 o
   2   5  22       41.72       37.08      1.77 o
   3   5  22       57.70       53.61      2.34 o
   4   5  22       35.69       31.08      5.36 o
   5   5  22        9.38        5.34      2.27 o
  -4   6  22        1.97        2.21      3.10 o
  -3   6  22       16.26       11.70      7.14 o
  -2   6  22       33.32       30.30      1.29 o
  -1   6  22       12.97       18.10      1.77 o
   0   6  22       42.76       36.33      1.96 o
   1   6  22       11.36       18.19      2.22 o
   2   6  22       33.48       33.03      1.99 o
   3   6  22       16.75       16.66      2.20 o
   4   6  22        2.05        1.18      1.81 o
  -4   7  22        6.81        4.94      2.77 o
  -3   7  22        0.49        1.81      2.74 o
  -2   7  22       81.67       74.98      4.29 o
  -1   7  22        6.95        5.55      1.48 o
   0   7  22        0.81        1.17      1.58 o
   1   7  22        6.68        3.99      1.70 o
   2   7  22       83.84       84.15      2.99 o
   3   7  22        0.56        1.72      1.72 o
   4   7  22        6.69        1.33      1.94 o
  -3   8  22       19.95       22.82      3.84 o
  -2   8  22       15.05       15.67      4.48 o
  -1   8  22       53.02       64.40      3.06 o
   0   8  22        0.97        0.06      1.16 o
   1   8  22       52.68       63.05      3.37 o
   2   8  22       15.09       12.81      2.90 o
   3   8  22       20.13       17.68      4.65 o
  -2   9  22        1.26        0.57      2.92 o
  -1   9  22       18.13       15.71      2.15 o
   0   9  22       12.42       14.24      2.52 o
   1   9  22       18.09        9.83      3.11 o
   2   9  22        1.07       -0.29      1.51 o
   1   0  23       40.96       45.98      1.49 o
   2   0  23      458.13      474.62      4.48 o
   3   0  23        1.40        1.73      0.74 o
   4   0  23       73.33       79.16      2.00 o
   5   0  23       52.83       60.80      3.98 o
   6   0  23        0.61       -1.14      3.75 o
  -6   1  23        0.41        3.90      4.42 o
  -5   1  23       33.79       30.76      1.62 o
  -4   1  23       44.21       40.69      3.07 o
  -3   1  23       30.70       31.89      2.41 o
  -2   1  23       43.77       40.27      1.09 o
  -1   1  23       75.58       68.91      1.51 o
   0   1  23      235.13      229.27      2.72 o
   1   1  23       71.19       68.10      1.86 o
   2   1  23       44.36       41.79      1.45 o
   3   1  23       33.24       29.80      0.97 o
   4   1  23       42.50       33.59      3.63 o
   5   1  23       34.24       35.71      3.59 o
   6   1  23        0.45        2.26      3.67 o
  -6   2  23        1.34        0.04      3.50 o
  -5   2  23        1.93        0.58      1.27 o
  -4   2  23        2.68        2.75      1.58 o
  -3   2  23      188.97      190.19      3.54 o
  -2   2  23       94.73       89.63      2.32 o
  -1   2  23      180.13      168.01      3.80 o
   0   2  23       85.71       70.81      1.57 o
   1   2  23      172.53      166.03      2.77 o
   2   2  23       96.12       92.46      3.26 o
   3   2  23      188.44      186.04      3.93 o
   4   2  23        2.76        3.30      1.02 o
   5   2  23        2.03       -1.36      2.68 o
   6   2  23        1.25        1.20      2.70 o
  -5   3  23        0.80        1.06      1.63 o
  -4   3  23       96.52      102.93      3.31 o
  -3   3  23      107.86      108.48      3.75 o
  -2   3  23      146.01      139.74      2.04 o
  -1   3  23        4.98        5.64      1.61 o
   0   3  23      122.73      115.93      2.47 o
   1   3  23        4.83        5.76      1.38 o
   2   3  23      149.75      146.28      4.13 o
   3   3  23      110.25      108.76      3.27 o
   4   3  23       96.41       97.75      2.98 o
   5   3  23        0.83       -0.34      1.79 o
  -5   4  23        2.39        1.52      2.23 o
  -4   4  23        6.00        5.63      2.34 o
  -3   4  23       36.11       44.90      2.88 o
  -2   4  23       52.72       53.81      3.72 o
  -1   4  23       82.16       75.00      1.80 o
   0   4  23      273.90      284.95      4.49 o
   1   4  23       84.14       77.66      2.19 o
   2   4  23       51.16       53.91      2.64 o
   3   4  23       37.80       39.89      2.55 o
   4   4  23        6.05        2.45      1.53 o
   5   4  23        2.39        2.53      2.49 o
  -5   5  23        1.96        1.75      2.97 o
  -4   5  23        7.01        5.51      3.86 o
  -3   5  23       45.91       44.32      3.32 o
  -2   5  23       80.42       75.40      2.03 o
  -1   5  23      124.42      126.51      2.45 o
   0   5  23        5.52        7.43      1.36 o
   1   5  23      119.96      118.71      2.93 o
   2   5  23       80.83       82.97      2.64 o
   3   5  23       45.14       42.96      1.65 o
   4   5  23        6.86        3.58      1.78 o
   5   5  23        2.11        1.99      1.86 o
  -4   6  23        5.84        5.30      3.19 o
  -3   6  23       10.24        5.12      3.02 o
  -2   6  23       33.37       34.82      1.33 o
  -1   6  23       81.77       84.03      2.29 o
   0   6  23      150.35      147.43      3.80 o
   1   6  23       83.12       82.09      2.58 o
   2   6  23       34.79       38.91      2.09 o
   3   6  23        9.56        8.23      1.86 o
   4   6  23        5.76        2.01      2.64 o
  -4   7  23        3.12        1.11      3.44 o
  -3   7  23       20.72       21.53      4.51 o
  -2   7  23       49.93       51.67      4.61 o
  -1   7  23       16.19       15.70      1.89 o
   0   7  23       38.89       40.52      2.50 o
   1   7  23       15.92       16.28      2.60 o
   2   7  23       50.49       52.91      2.79 o
   3   7  23       20.83       20.04      3.53 o
   4   7  23        3.02        1.29      2.43 o
  -3   8  23        0.69        0.03      3.11 o
  -2   8  23       58.50       67.37      4.74 o
  -1   8  23       38.77       41.62      2.61 o
   0   8  23       11.26       13.75      2.24 o
   1   8  23       38.16       38.54      4.71 o
   2   8  23       59.83       69.68      3.40 o
   3   8  23        0.66        0.51      2.35 o
  -1   9  23       14.40       10.11      1.94 o
   0   9  23        3.23        3.25      1.94 o
   1   9  23       14.43        9.18      3.47 o
   0   0  24      795.23      802.75      9.16 o
   1   0  24        1.67        2.06      1.05 o
   2   0  24      197.99      195.85      2.86 o
   3   0  24      312.42      309.97      3.95 o
   4   0  24        0.63        0.33      1.04 o
   5   0  24        0.03        0.63      2.36 o
   6   0  24       16.18       19.56      5.55 o
  -6   1  24        1.94        2.46      3.20 o
  -5   1  24       40.12       41.90      2.47 o
  -4   1  24       76.55       83.16      3.05 o
  -3   1  24       48.99       49.01      2.59 o
  -2   1  24      413.96      402.28      3.84 o
  -1   1  24     1011.86     1025.79      8.65 o
   0   1  24       40.10       38.53      1.66 o
   1   1  24     1023.30     1062.37      9.53 o
   2   1  24      420.12      415.41      4.59 o
   3   1  24       50.56       50.72      1.10 o
   4   1  24       76.22       84.19      4.57 o
   5   1  24       40.17       45.09      4.40 o
   6   1  24        1.95        1.20      3.01 o
  -5   2  24        3.65        5.03      1.93 o
  -4   2  24       22.69       19.01      5.41 o
  -3   2  24      347.37      332.92      5.42 o
  -2   2  24        9.35        9.95      1.03 o
  -1   2  24      264.01      265.13      3.03 o
   0   2  24      202.17      212.67      2.60 o
   1   2  24      265.13      267.23      3.57 o
   2   2  24        8.10        9.20      2.00 o
   3   2  24      345.57      336.19      6.00 o
   4   2  24       20.94       17.93      1.30 o
   5   2  24        3.76        3.13      2.98 o
  -5   3  24       15.05        0.45      2.83 o
  -4   3  24       33.70       32.55      2.58 o
  -3   3  24       21.52       27.42      2.38 o
  -2   3  24      291.12      263.58      4.46 o
  -1   3  24        9.04        8.88      1.16 o
   0   3  24      309.23      296.86      3.54 o
   1   3  24        8.59        8.32      1.13 o
   2   3  24      281.09      263.28      5.00 o
   3   3  24       21.75       24.47      2.74 o
   4   3  24       33.04       33.40      2.03 o
   5   3  24       15.16       17.29      3.24 o
  -5   4  24        4.25        5.40      3.33 o
  -4   4  24       34.48       41.80      2.76 o
  -3   4  24       24.94       25.77      3.09 o
  -2   4  24       55.80       54.67      3.22 o
  -1   4  24       31.84       28.27      1.70 o
   0   4  24      274.93      264.84      4.60 o
   1   4  24       31.50       27.53      1.58 o
   2   4  24       56.64       58.69      2.90 o
   3   4  24       25.54       22.71      4.75 o
   4   4  24       33.16       35.31      2.49 o
   5   4  24        4.20        4.60      2.86 o
  -5   5  24        1.79       -0.68      2.06 o
  -4   5  24       11.26        8.10      5.17 o
  -3   5  24       30.88       36.44      3.56 o
  -2   5  24       20.74       21.08      1.06 o
  -1   5  24       17.98       17.43      1.17 o
   0   5  24        9.12       17.42      1.57 o
   1   5  24       17.83       15.48      1.70 o
   2   5  24       20.23       22.44      1.97 o
   3   5  24       32.85       37.33      2.43 o
   4   5  24       10.93        7.80      3.60 o
   5   5  24        1.79       -0.18      2.57 o
  -4   6  24       14.79        7.64      4.23 o
  -3   6  24       12.64       12.26      3.24 o
  -2   6  24       49.38       41.27      1.52 o
  -1   6  24      114.92      121.90      3.43 o
   0   6  24       46.00       49.18      2.28 o
   1   6  24      115.29      119.27      2.85 o
   2   6  24       49.49       42.32      2.16 o
   3   6  24       13.58       11.49      1.55 o
   4   6  24       14.53        6.42      3.75 o
  -3   7  24       18.43       22.79      4.70 o
  -2   7  24       17.50       17.35      3.29 o
  -1   7  24        0.61        1.13      1.10 o
   0   7  24       27.04       28.26      2.00 o
   1   7  24        0.60       -0.38      1.56 o
   2   7  24       17.30       14.05      2.21 o
   3   7  24       19.05       20.55      4.81 o
  -3   8  24        3.86        3.36      4.63 o
  -2   8  24       15.07       12.29      4.71 o
  -1   8  24       39.39       37.34      2.64 o
   0   8  24       27.96       22.05      3.10 o
   1   8  24       39.66       44.06      2.68 o
   2   8  24       15.56       14.14      2.72 o
   3   8  24        3.51        3.70      3.09 o
  -1   9  24        3.54        2.32      1.44 o
   0   9  24        5.88        7.20      2.01 o
   1   9  24        3.61        0.80      1.90 o
   1   0  25      893.30      896.65      7.52 o
   2   0  25      213.74      197.60      2.30 o
   3   0  25      167.95      169.67      2.66 o
   4   0  25      114.59      122.32      3.22 o
   5   0  25       10.09       11.22      3.33 o
  -5   1  25        5.64        5.13      3.00 o
  -4   1  25      141.39      137.19      3.86 o
  -3   1  25       24.34       25.95      1.74 o
  -2   1  25      216.31      211.12      3.12 o
  -1   1  25      343.80      334.59      6.05 o
   0   1  25       22.57       29.96      1.49 o
   1   1  25      349.31      348.18      3.80 o
   2   1  25      209.08      207.05      2.55 o
   3   1  25       23.77       26.62      1.06 o
   4   1  25      141.17      140.08      5.98 o
   5   1  25        5.94        5.32      2.77 o
  -5   2  25        9.78        6.50      2.15 o
  -4   2  25       43.03       44.04      2.59 o
  -3   2  25       34.56       38.91      3.59 o
  -2   2  25      134.46      136.69      2.09 o
  -1   2  25       33.70       32.29      1.70 o
   0   2  25        4.89        6.74      1.10 o
   1   2  25       33.58       30.22      1.69 o
   2   2  25      134.98      132.03      2.02 o
   3   2  25       33.10       42.73      4.31 o
   4   2  25       44.96       43.52      2.54 o
   5   2  25       10.00        9.94      3.33 o
  -5   3  25        8.13        7.37      2.72 o
  -4   3  25       12.46       11.52      2.71 o
  -3   3  25      161.30      160.74      3.94 o
  -2   3  25       10.73       10.89      0.80 o
  -1   3  25      106.12      109.80      3.14 o
   0   3  25       17.59       20.17      1.40 o
   1   3  25      110.82      111.85      2.35 o
   2   3  25       10.85       10.90      1.96 o
   3   3  25      161.38      155.56      4.28 o
   4   3  25       12.95       12.12      1.97 o
   5   3  25        8.19        8.58      3.00 o
  -5   4  25        7.12        5.36      2.88 o
  -4   4  25        6.84        4.90      2.13 o
  -3   4  25       17.70       15.85      2.44 o
  -2   4  25       42.08       37.52      1.47 o
  -1   4  25      102.81       99.27      1.96 o
   0   4  25       98.87       95.59      4.24 o
   1   4  25       99.71       93.23      2.85 o
   2   4  25       41.51       42.51      2.01 o
   3   4  25       18.00       12.29      3.55 o
   4   4  25        6.69        4.14      1.75 o
   5   4  25        7.49        9.64      3.35 o
  -4   5  25        0.61        0.93      2.79 o
  -3   5  25       32.22       37.98      4.38 o
  -2   5  25       76.06       70.23      2.47 o
  -1   5  25       14.27       12.44      1.31 o
   0   5  25       38.60       27.43      1.77 o
   1   5  25       14.65       14.27      1.53 o
   2   5  25       75.52       79.73      2.47 o
   3   5  25       33.53       38.50      1.56 o
   4   5  25        0.51        0.70      1.67 o
  -4   6  25       19.32       14.29      6.61 o
  -3   6  25       37.75       48.36      4.83 o
  -2   6  25       37.20       34.48      2.61 o
  -1   6  25       35.66       34.56      2.25 o
   0   6  25        2.78        3.69      1.43 o
   1   6  25       36.16       34.37      2.85 o
   2   6  25       38.47       41.39      2.30 o
   3   6  25       37.73       44.79      3.43 o
   4   6  25       19.30        8.18      4.44 o
  -3   7  25       11.22       15.10      4.44 o
  -2   7  25       53.89       66.44      4.84 o
  -1   7  25       22.23       20.75      3.25 o
   0   7  25      118.68      117.78      2.95 o
   1   7  25       22.99       19.59      3.08 o
   2   7  25       52.15       65.51      3.42 o
   3   7  25       11.26       10.04      3.01 o
  -2   8  25       26.84       34.31      4.56 o
  -1   8  25        5.38        4.07      2.10 o
   0   8  25       70.32       72.29      3.40 o
   1   8  25        5.72        5.37      2.04 o
   2   8  25       26.40       29.73      2.57 o
   0   9  25        0.00        0.79      2.16 o
   0   0  26       51.16       49.39      2.01 o
   1   0  26        0.66        1.19      0.94 o
   2   0  26      119.80      118.03      2.03 o
   3   0  26       22.69       23.21      1.33 o
   4   0  26       72.76       77.03      2.59 o
   5   0  26       21.56       22.69      3.51 o
  -5   1  26        2.45        2.30      2.45 o
  -4   1  26        6.70        7.09      1.89 o
  -3   1  26       47.54       47.37      2.65 o
  -2   1  26      236.39      243.93      2.83 o
  -1   1  26      292.90      282.30      3.29 o
   0   1  26        1.43        3.88      1.10 o
   1   1  26      290.60      284.50      3.49 o
   2   1  26      233.55      240.00      2.68 o
   3   1  26       47.68       49.94      1.86 o
   4   1  26        6.68        6.06      1.54 o
   5   1  26        2.23        0.54      2.46 o
  -5   2  26        3.79        3.15      1.84 o
  -4   2  26        5.23        5.08      1.86 o
  -3   2  26       69.70       77.38      4.00 o
  -2   2  26      157.45      161.36      2.84 o
  -1   2  26      935.36      912.18      8.62 o
   0   2  26       80.66       85.92      2.14 o
   1   2  26      926.60      894.94      8.49 o
   2   2  26      159.81      160.59      2.42 o
   3   2  26       69.49       71.20      2.94 o
   4   2  26        5.23        4.68      1.39 o
   5   2  26        3.76        4.90      3.54 o
  -5   3  26       15.67       16.89      3.41 o
  -4   3  26        0.48        0.26      1.80 o
  -3   3  26       36.59       30.76      2.39 o
  -2   3  26      169.68      157.44      3.10 o
  -1   3  26        5.34        4.24      1.22 o
   0   3  26        0.32        0.13      1.09 o
   1   3  26        4.73        5.78      1.64 o
   2   3  26      171.81      166.43      4.02 o
   3   3  26       36.66       32.24      2.57 o
   4   3  26        0.52        1.05      1.10 o
   5   3  26       14.98       16.61      3.42 o
  -5   4  26        2.85        4.99      2.60 o
  -4   4  26        1.47        0.91      1.87 o
  -3   4  26       28.74       29.16      3.03 o
  -2   4  26       95.71       95.44      4.52 o
  -1   4  26       95.64      104.06      1.98 o
   0   4  26      147.61      150.78      3.21 o
   1   4  26       91.94      100.43      2.58 o
   2   4  26       98.18       91.72      2.48 o
   3   4  26       29.97       29.18      6.16 o
   4   4  26        1.73        0.25      1.12 o
   5   4  26        2.88        4.05      2.94 o
  -4   5  26        6.05        5.07      2.73 o
  -3   5  26       67.87       77.01      4.35 o
  -2   5  26       53.31       45.20      2.01 o
  -1   5  26      118.46      112.31      2.35 o
   0   5  26        5.50        8.66      1.49 o
   1   5  26      120.65      114.50      3.04 o
   2   5  26       54.06       53.98      2.38 o
   3   5  26       67.49       73.05      3.18 o
   4   5  26        6.21        4.80      2.01 o
  -4   6  26        2.21        1.45      3.26 o
  -3   6  26        6.41        8.61      3.21 o
  -2   6  26       29.31       35.59      3.76 o
  -1   6  26       13.57       10.12      1.47 o
   0   6  26       14.42       21.81      2.10 o
   1   6  26       14.17       10.07      1.95 o
   2   6  26       30.03       29.32      4.05 o
   3   6  26        6.16        7.84      2.88 o
   4   6  26        2.29        1.51      2.14 o
  -3   7  26       75.74       89.11      5.66 o
  -2   7  26       21.81       21.80      3.49 o
  -1   7  26       49.83       49.94      2.09 o
   0   7  26        3.23        2.98      1.73 o
   1   7  26       51.32       53.93      2.57 o
   2   7  26       21.54       17.46      3.18 o
   3   7  26       75.57       84.82      4.44 o
  -2   8  26       26.00       25.35      5.37 o
  -1   8  26       11.97        9.65      2.38 o
   0   8  26       42.25       46.80      2.57 o
   1   8  26       11.49        9.51      3.00 o
   2   8  26       25.86       28.53      3.27 o
   1   0  27      347.17      340.76      3.73 o
   2   0  27       17.82       20.69      1.29 o
   3   0  27       43.45       38.57      1.64 o
   4   0  27        0.07       -0.09      1.03 o
   5   0  27        0.05       -2.37      2.68 o
  -5   1  27       11.61       11.33      3.22 o
  -4   1  27        4.99        3.11      1.92 o
  -3   1  27      270.01      263.67      3.95 o
  -2   1  27        4.25        4.71      1.06 o
  -1   1  27       11.25        8.17      1.20 o
   0   1  27       17.84       24.52      1.42 o
   1   1  27       13.35       10.00      1.22 o
   2   1  27        3.97        3.79      1.12 o
   3   1  27      268.78      262.89      2.77 o
   4   1  27        4.97        3.85      1.38 o
   5   1  27       12.44       14.69      3.73 o
  -5   2  27       25.95       23.43      2.66 o
  -4   2  27       27.09       30.59      3.11 o
  -3   2  27      120.07      122.92      3.94 o
  -2   2  27      175.63      163.52      3.84 o
  -1   2  27      254.84      264.50      3.68 o
   0   2  27      151.86      158.51      2.79 o
   1   2  27      248.39      252.87      3.47 o
   2   2  27      173.34      161.80      2.68 o
   3   2  27      119.80      118.04      3.53 o
   4   2  27       26.99       32.64      2.46 o
   5   2  27       26.20       25.93      4.54 o
  -5   3  27        3.82        5.33      2.95 o
  -4   3  27        2.93        0.88      1.81 o
  -3   3  27       53.11       52.28      3.40 o
  -2   3  27       37.03       32.11      1.04 o
  -1   3  27      241.33      231.37      3.78 o
   0   3  27       77.35       81.95      2.17 o
   1   3  27      243.60      234.51      5.87 o
   2   3  27       38.52       32.71      2.58 o
   3   3  27       52.22       54.64      3.26 o
   4   3  27        2.77        2.43      1.40 o
   5   3  27        3.84        4.21      3.24 o
  -5   4  27        5.87        9.94      4.62 o
  -4   4  27        0.48       -0.59      1.78 o
  -3   4  27       11.56        8.64      2.83 o
  -2   4  27       55.08       55.48      3.17 o
  -1   4  27       27.31       22.89      1.44 o
   0   4  27        8.73        6.53      1.65 o
   1   4  27       27.16       23.29      1.60 o
   2   4  27       56.83       55.95      2.21 o
   3   4  27       11.21        7.22      2.22 o
   4   4  27        0.47        0.81      1.58 o
   5   4  27        6.17        5.15      3.14 o
  -4   5  27        2.97        4.31      2.51 o
  -3   5  27       15.74       16.69      3.56 o
  -2   5  27       34.63       29.80      3.40 o
  -1   5  27       16.30       15.59      1.25 o
   0   5  27       27.48       18.32      2.03 o
   1   5  27       16.46       15.54      1.74 o
   2   5  27       35.88       36.89      2.14 o
   3   5  27       14.96       13.09      3.11 o
   4   5  27        3.28        3.31      2.29 o
  -4   6  27        4.90        5.43      3.85 o
  -3   6  27        5.87        3.09      5.57 o
  -2   6  27        6.61        5.12      3.03 o
  -1   6  27       40.91       42.81      2.38 o
   0   6  27       22.07       18.67      2.02 o
   1   6  27       39.62       44.05      2.61 o
   2   6  27        6.80        4.75      1.56 o
   3   6  27        6.05        7.44      2.50 o
   4   6  27        5.09        2.41      2.56 o
  -3   7  27        3.72        4.15      3.73 o
  -2   7  27        6.76        5.54      3.39 o
  -1   7  27       23.77       18.82      3.10 o
   0   7  27       31.70       42.10      3.00 o
   1   7  27       23.05       18.56      3.11 o
   2   7  27        6.90        5.26      2.18 o
   3   7  27        3.64        1.16      2.32 o
  -2   8  27        8.14        8.68      3.94 o
  -1   8  27       19.97       12.68      7.33 o
   0   8  27        4.31        2.59      1.67 o
   1   8  27       19.38       19.68      3.08 o
   2   8  27        8.51       10.11      2.41 o
   0   0  28      874.93      782.31     10.01 o
   1   0  28       57.65       60.34      2.01 o
   2   0  28      158.98      156.21      2.24 o
   3   0  28      272.30      270.57      3.81 o
   4   0  28       54.16       52.69      3.11 o
   5   0  28       70.22       76.65      6.03 o
  -5   1  28        8.02       10.03      3.18 o
  -4   1  28        4.76        6.36      2.06 o
  -3   1  28       37.67       36.47      1.84 o
  -2   1  28      304.00      304.36      3.51 o
  -1   1  28      384.18      376.01      4.22 o
   0   1  28      978.03     1001.07      8.42 o
   1   1  28      388.40      381.90      4.13 o
   2   1  28      305.66      309.98      3.58 o
   3   1  28       38.64       38.10      1.19 o
   4   1  28        4.73        3.69      2.06 o
   5   1  28        8.02        8.31      3.29 o
  -5   2  28       11.40       12.07      5.10 o
  -4   2  28       13.72       13.20      2.12 o
  -3   2  28       62.79       67.38      2.89 o
  -2   2  28      167.57      172.81      4.15 o
  -1   2  28       20.10       21.51      1.34 o
   0   2  28       10.83       12.24      1.57 o
   1   2  28       21.26       24.55      1.42 o
   2   2  28      169.33      173.66      3.42 o
   3   2  28       62.06       68.70      3.25 o
   4   2  28       14.51        9.70      3.03 o
   5   2  28       11.82       11.34      3.82 o
  -5   3  28        7.16        8.11      3.13 o
  -4   3  28        2.84        2.56      2.03 o
  -3   3  28        0.38       -0.82      1.50 o
  -2   3  28       11.14       12.91      0.89 o
  -1   3  28      270.01      263.22      3.60 o
   0   3  28       99.28      107.98      2.78 o
   1   3  28      271.14      267.40      5.07 o
   2   3  28       12.92       15.71      2.22 o
   3   3  28        0.53       -0.75      1.59 o
   4   3  28        2.97        2.35      1.41 o
   5   3  28        7.23        7.17      3.17 o
  -4   4  28       30.29       30.23      6.71 o
  -3   4  28        3.03        3.17      2.54 o
  -2   4  28      108.57       91.25      2.96 o
  -1   4  28       31.61       34.05      1.56 o
   0   4  28       23.20       20.31      2.06 o
   1   4  28       31.84       34.17      1.97 o
   2   4  28      108.37       98.55      3.20 o
   3   4  28        3.27        2.50      1.84 o
   4   4  28       29.65       29.98      6.58 o
  -4   5  28        2.71        2.96      2.87 o
  -3   5  28        8.12       10.03      3.49 o
  -2   5  28       16.00       20.21      2.87 o
  -1   5  28        2.05        2.82      1.15 o
   0   5  28        0.34        0.38      1.05 o
   1   5  28        2.31        2.69      1.47 o
   2   5  28       15.80       17.27      3.05 o
   3   5  28        7.94        4.58      2.72 o
   4   5  28        2.89        3.22      2.26 o
  -3   6  28        7.95        7.75      3.35 o
  -2   6  28      110.62      124.74      5.41 o
  -1   6  28       30.43       32.07      2.12 o
   0   6  28       11.11        9.65      1.69 o
   1   6  28       30.68       29.48      4.15 o
   2   6  28      110.57      117.92      3.10 o
   3   6  28        7.57        8.00      2.64 o
   4   6  28       14.48        9.32      6.04 o
  -3   7  28       16.19       18.60      4.20 o
  -2   7  28       22.37       31.23      3.82 o
  -1   7  28       86.38       91.53      3.24 o
   0   7  28        3.88        2.31      1.78 o
   1   7  28       87.02       99.64      3.55 o
   2   7  28       22.28       27.89      3.92 o
   3   7  28       16.34       18.26      3.05 o
  -1   8  28        3.97        3.98      3.44 o
   0   8  28       22.65       12.12      4.52 o
   1   8  28        3.83        3.21      1.82 o
   1   0  29      131.85      141.00      2.29 o
   2   0  29       31.27       31.90      1.66 o
   3   0  29       79.86       78.39      2.49 o
   4   0  29        0.96        0.87      2.18 o
   5   0  29        0.02       -1.91      3.07 o
  -5   1  29       12.47       13.06      3.96 o
  -4   1  29       82.63       82.59      3.72 o
  -3   1  29       52.12       52.19      1.58 o
  -2   1  29       53.41       53.79      1.83 o
  -1   1  29       51.61       48.56      1.93 o
   0   1  29     1096.97     1076.87      9.62 o
   1   1  29       51.94       50.11      1.68 o
   2   1  29       50.48       50.36      1.64 o
   3   1  29       49.30       48.24      1.79 o
   4   1  29       82.90       85.02      3.40 o
   5   1  29       12.07       14.86      3.60 o
  -5   2  29       25.25       31.06      5.04 o
  -4   2  29       19.97       19.44      4.44 o
  -3   2  29       58.01       65.07      2.74 o
  -2   2  29      103.15       98.78      2.53 o
  -1   2  29       26.46       22.65      1.30 o
   0   2  29      196.73      198.06      3.01 o
   1   2  29       29.36       25.50      1.52 o
   2   2  29       99.17       97.56      2.40 o
   3   2  29       57.35       63.34      3.16 o
   4   2  29       20.14       14.69      5.49 o
   5   2  29       24.94       27.44      5.14 o
  -5   3  29        0.24        0.27      2.06 o
  -4   3  29       10.61        8.07      4.36 o
  -3   3  29       23.07       25.86      3.22 o
  -2   3  29       71.75       71.80      1.76 o
  -1   3  29       89.56       82.77      2.06 o
   0   3  29       84.12       71.06      2.39 o
   1   3  29       90.61       85.17      3.00 o
   2   3  29       71.56       72.96      2.93 o
   3   3  29       22.83       22.86      3.77 o
   4   3  29       10.73       10.51      2.51 o
   5   3  29        0.22        3.20      2.62 o
  -4   4  29        2.87        1.82      2.32 o
  -3   4  29       17.86       12.93      4.79 o
  -2   4  29       57.22       53.67      2.38 o
  -1   4  29       17.72       20.42      1.47 o
   0   4  29       10.42        2.92      1.29 o
   1   4  29       17.79       19.14      1.62 o
   2   4  29       57.56       60.35      2.98 o
   3   4  29       18.34       22.09      2.55 o
   4   4  29        2.88        1.75      2.67 o
  -4   5  29        5.43        5.51      2.91 o
  -3   5  29        8.32       10.85      3.40 o
  -2   5  29       64.88       69.18      5.05 o
  -1   5  29       13.34       14.95      1.70 o
   0   5  29      187.17      182.00      3.55 o
   1   5  29       12.80       13.74      1.95 o
   2   5  29       63.98       62.15      2.39 o
   3   5  29        8.73        8.50      3.11 o
   4   5  29        5.76        4.99      2.51 o
  -3   6  29        0.74        1.60      3.47 o
  -2   6  29        7.22        8.60      3.15 o
  -1   6  29       40.12       42.88      2.03 o
   0   6  29       13.13        7.02      1.78 o
   1   6  29       40.03       43.72      2.44 o
   2   6  29        6.89        3.14      1.94 o
   3   6  29        0.73        2.60      2.32 o
  -2   7  29       25.89       29.10      4.44 o
  -1   7  29        9.61        7.27      2.11 o
   0   7  29        0.10        0.04      1.14 o
   1   7  29        9.79        8.68      2.11 o
   2   7  29       24.79       26.85      3.17 o
  -1   8  29       15.81       14.43      7.33 o
   0   8  29        1.71        0.34      1.89 o
   1   8  29       15.62       13.51      2.66 o
   0   0  30      123.58      131.85      3.48 o
   1   0  30      250.37      253.73      3.52 o
   2   0  30        0.39        0.83      0.87 o
   3   0  30        8.64        8.25      1.57 o
   4   0  30        2.72        1.59      2.37 o
   5   0  30        0.00        1.54      3.13 o
  -5   1  30       17.28       21.32      4.35 o
  -4   1  30       80.77       87.91      3.66 o
  -3   1  30        2.15        1.79      1.03 o
  -2   1  30       70.49       73.79      1.99 o
  -1   1  30       17.23       17.57      1.25 o
   0   1  30       36.52       50.25      2.02 o
   1   1  30       15.29       13.77      1.45 o
   2   1  30       70.27       72.78      1.90 o
   3   1  30        2.39        1.86      0.80 o
   4   1  30       81.36       81.53      2.91 o
   5   1  30       17.51       21.83      4.29 o
  -5   2  30        1.48        0.72      4.18 o
  -4   2  30        0.90       -0.82      1.51 o
  -3   2  30       26.31       25.51      4.81 o
  -2   2  30       75.86       75.74      2.16 o
  -1   2  30      112.00      115.59      2.31 o
   0   2  30      163.18      172.70      3.65 o
   1   2  30      115.29      122.53      2.50 o
   2   2  30       75.03       69.68      2.24 o
   3   2  30       26.43       25.69      3.54 o
   4   2  30        0.85        1.34      1.75 o
   5   2  30        1.49        2.71      3.16 o
  -4   3  30       14.06       13.30      4.78 o
  -3   3  30       55.23       58.09      4.42 o
  -2   3  30        3.86        3.52      0.65 o
  -1   3  30       70.43       64.15      2.02 o
   0   3  30        0.01        1.21      1.40 o
   1   3  30       72.18       66.07      2.82 o
   2   3  30        4.22        3.19      2.32 o
   3   3  30       55.37       59.49      4.03 o
   4   3  30       14.19       16.01      2.78 o
  -4   4  30        1.81        2.28      2.07 o
  -3   4  30       19.19       23.51      2.99 o
  -2   4  30        0.19        0.14      0.44 o
  -1   4  30        5.11        5.82      1.19 o
   0   4  30       18.88       19.66      1.77 o
   1   4  30        5.35        7.24      1.57 o
   2   4  30        0.26        0.05      1.48 o
   3   4  30       19.23       21.59      5.04 o
   4   4  30        1.91        2.01      2.16 o
  -4   5  30        5.65        3.28      2.94 o
  -3   5  30       10.32       10.61      3.35 o
  -2   5  30        8.75        8.35      2.58 o
  -1   5  30       18.85       20.92      1.64 o
   0   5  30        2.38        3.04      1.52 o
   1   5  30       19.69       19.79      1.75 o
   2   5  30        9.13        6.99      1.68 o
   3   5  30       10.75        6.39      2.83 o
   4   5  30        5.58        5.91      2.28 o
  -3   6  30        3.23        2.86      3.16 o
  -2   6  30       20.51       20.58      3.64 o
  -1   6  30       30.67       31.53      1.89 o
   0   6  30       24.35       24.49      1.87 o
   1   6  30       30.44       27.82      3.52 o
   2   6  30       20.70       10.70      3.96 o
   3   6  30        3.52        4.04      2.80 o
  -2   7  30        4.36        4.52      3.04 o
  -1   7  30        2.86        1.47      2.69 o
   0   7  30        1.31        2.34      1.55 o
   1   7  30        2.56        1.10      1.63 o
   2   7  30        4.57        2.96      1.87 o
   0   8  30        5.21        4.75      2.18 o
   1   0  31     1139.98     1149.28     10.43 o
   2   0  31       23.16       21.27      1.31 o
   3   0  31        0.01        0.32      0.77 o
   4   0  31        0.65        2.08      2.55 o
   5   0  31       16.67       19.82      4.42 o
  -5   1  31        2.07        3.44      3.49 o
  -4   1  31        8.87       13.30      2.33 o
  -3   1  31       23.44       19.28      2.84 o
  -2   1  31      209.13      212.64      3.23 o
  -1   1  31       61.96       65.10      1.84 o
   0   1  31       75.11       89.03      2.22 o
   1   1  31       62.85       66.87      1.94 o
   2   1  31      205.48      207.46      3.17 o
   3   1  31       22.41       17.26      2.94 o
   4   1  31        9.20        9.12      2.81 o
   5   1  31        2.25        3.00      3.08 o
  -5   2  31        0.09        1.80      3.48 o
  -4   2  31       16.45       12.37      3.68 o
  -3   2  31       54.05       57.87      3.16 o
  -2   2  31       27.26       23.39      1.71 o
  -1   2  31        0.67        0.90      0.89 o
   0   2  31      107.10      113.72      2.21 o
   1   2  31        0.44        0.62      1.14 o
   2   2  31       27.37       26.47      1.99 o
   3   2  31       52.65       53.05      2.25 o
   4   2  31       16.11        8.70      3.20 o
   5   2  31        0.09        1.24      3.20 o
  -4   3  31        4.46        4.14      2.96 o
  -3   3  31       76.02       76.09      4.30 o
  -2   3  31      115.66      123.36      3.15 o
  -1   3  31       69.74       72.48      2.08 o
   0   3  31        3.49        5.77      1.64 o
   1   3  31       71.49       71.09      2.69 o
   2   3  31      114.15      123.33      3.97 o
   3   3  31       73.66       73.77      4.28 o
   4   3  31        4.01        4.60      2.64 o
  -4   4  31        0.65        0.03      1.88 o
  -3   4  31       16.96       14.41      2.93 o
  -2   4  31       13.48       11.19      0.76 o
  -1   4  31       73.08       73.77      2.34 o
   0   4  31        7.79        6.70      1.72 o
   1   4  31       73.30       73.25      2.56 o
   2   4  31       12.67       11.10      2.64 o
   3   4  31       16.89       13.25      3.23 o
   4   4  31        0.61       -0.05      1.60 o
  -4   5  31        0.01       -0.85      1.97 o
  -3   5  31        0.44       -0.14      1.59 o
  -2   5  31        4.83        4.65      3.40 o
  -1   5  31        6.73        6.31      1.35 o
   0   5  31       51.05       48.76      2.50 o
   1   5  31        7.29        6.96      1.56 o
   2   5  31        5.13        5.55      1.50 o
   3   5  31        0.45        0.00      1.28 o
   4   5  31        0.02       -0.22      1.65 o
  -3   6  31       22.89       26.93      5.04 o
  -2   6  31       29.59       39.30      3.87 o
  -1   6  31       13.27       10.38      1.99 o
   0   6  31       22.10       27.26      4.45 o
   1   6  31       13.48       10.46      1.97 o
   2   6  31       29.75       39.80      2.77 o
   3   6  31       21.96       16.54      7.01 o
  -2   7  31        1.09        1.29      2.98 o
  -1   7  31       42.83       44.33      4.15 o
   0   7  31        7.83        7.79      2.21 o
   1   7  31       42.23       47.88      2.97 o
   2   7  31        0.84        0.99      2.07 o
   0   0  32      459.43      433.38      6.39 o
   1   0  32      167.50      176.60      2.85 o
   2   0  32       29.77       31.87      1.59 o
   3   0  32       22.42       16.57      2.47 o
   4   0  32       35.39       38.02     11.61 o
   5   0  32       35.93       35.90      5.63 o
  -5   1  32        1.36        3.27      3.04 o
  -4   1  32        4.13        3.86      2.73 o
  -3   1  32        7.55       10.53      1.38 o
  -2   1  32        9.20        8.62      1.13 o
  -1   1  32       21.37       21.30      1.49 o
   0   1  32        2.93        2.18      1.39 o
   1   1  32       20.14       21.44      1.34 o
   2   1  32        9.87        9.80      1.29 o
   3   1  32        7.29        8.38      2.27 o
   4   1  32        4.19        1.93      1.92 o
   5   1  32        1.41        0.82      3.03 o
  -4   2  32       47.00       58.31      4.48 o
  -3   2  32        9.48        7.40      2.03 o
  -2   2  32       90.46       93.74      2.77 o
  -1   2  32       31.74       33.43      1.58 o
   0   2  32        4.53        5.52      1.28 o
   1   2  32       31.08       32.20      1.65 o
   2   2  32       89.07       89.32      2.18 o
   3   2  32       10.06        2.81      1.83 o
   4   2  32       47.54       57.00      3.17 o
  -4   3  32        8.43        5.37      2.52 o
  -3   3  32        5.47        5.38      2.22 o
  -2   3  32       28.31       26.09      1.40 o
  -1   3  32       12.12        8.27      1.84 o
   0   3  32       20.68       20.35      1.98 o
   1   3  32       11.06       10.97      1.96 o
   2   3  32       29.58       31.38      3.28 o
   3   3  32        5.80        5.08      2.21 o
   4   3  32        8.71        7.57      2.62 o
  -4   4  32       16.49       16.93      5.40 o
  -3   4  32        3.32        3.78      2.79 o
  -2   4  32        7.51        9.47      3.96 o
  -1   4  32        1.62        1.43      1.47 o
   0   4  32        7.15        9.10      1.64 o
   1   4  32        1.90        2.40      1.59 o
   2   4  32        7.50        6.47      2.26 o
   3   4  32        3.58        3.98      2.88 o
   4   4  32       17.01       17.50      2.75 o
  -3   5  32       13.28       13.09      3.50 o
  -2   5  32       60.40       66.15      4.03 o
  -1   5  32       32.18       32.79      1.92 o
   0   5  32      115.61      117.06      3.00 o
   1   5  32       31.20       30.35      2.39 o
   2   5  32       59.22       68.53      3.97 o
   3   5  32       13.31       10.20      3.08 o
  -3   6  32       62.12       73.62      5.41 o
  -2   6  32        4.47        2.70      2.95 o
  -1   6  32       13.62        8.86      2.80 o
   0   6  32       17.31       17.61      2.19 o
   1   6  32       13.62       13.00      2.07 o
   2   6  32        4.26        2.11      2.02 o
   3   6  32       62.08       64.83      5.12 o
  -2   7  32        5.19        4.29      3.04 o
  -1   7  32       14.79       10.29      5.95 o
   0   7  32        5.21        1.23      1.84 o
   1   7  32       15.32       13.76      2.36 o
   2   7  32        5.00        2.33      3.12 o
   1   0  33       44.68       53.30      2.23 o
   2   0  33       41.98       48.63      2.16 o
   3   0  33        0.28        0.62      1.21 o
   4   0  33        7.13        3.33      2.82 o
  -4   1  33        7.77        5.21      3.26 o
  -3   1  33       22.51       20.73      2.96 o
  -2   1  33       60.77       62.18      1.77 o
  -1   1  33       37.70       36.76      1.89 o
   0   1  33      167.02      174.70      2.85 o
   1   1  33       37.05       37.45      1.82 o
   2   1  33       62.82       65.68      2.45 o
   3   1  33       22.49       23.69      4.00 o
   4   1  33        7.55        2.65      2.85 o
  -4   2  33       55.18       61.84      3.77 o
  -3   2  33       16.61       15.28      3.46 o
  -2   2  33       61.14       61.22      2.95 o
  -1   2  33        2.15        3.93      1.34 o
   0   2  33        0.30        1.24      1.02 o
   1   2  33        2.27        2.76      1.36 o
   2   2  33       60.21       59.36      2.34 o
   3   2  33       16.55        5.76      3.35 o
   4   2  33       53.93       60.92      3.09 o
  -4   3  33       10.41        4.29      2.54 o
  -3   3  33        0.92        2.79      2.70 o
  -2   3  33       42.84       41.99      2.35 o
  -1   3  33       23.89       22.45      1.60 o
   0   3  33        7.98        7.38      2.24 o
   1   3  33       25.24       27.98      2.18 o
   2   3  33       42.90       48.30      3.30 o
   3   3  33        0.75        0.71      2.00 o
   4   3  33       10.49        7.12      2.26 o
  -4   4  33        1.57        1.34      2.75 o
  -3   4  33        4.85        3.95      2.27 o
  -2   4  33        3.17        2.47      2.96 o
  -1   4  33       34.41       34.16      1.65 o
   0   4  33       88.37       91.93      2.56 o
   1   4  33       33.60       32.50      2.78 o
   2   4  33        3.03        3.51      2.62 o
   3   4  33        4.64        3.84      2.43 o
   4   4  33        1.52        0.93      1.94 o
  -3   5  33        6.42        5.60      2.92 o
  -2   5  33        0.89        1.36      3.10 o
  -1   5  33       16.84       18.02      1.69 o
   0   5  33       11.17        6.78      1.52 o
   1   5  33       17.21       17.54      2.06 o
   2   5  33        1.01        1.75      2.25 o
   3   5  33        6.53        6.28      2.47 o
  -2   6  33       16.09       11.84      5.77 o
  -1   6  33       39.18       36.91     11.08 o
   0   6  33       51.95       53.61      2.85 o
   1   6  33       39.17       38.50      5.07 o
   2   6  33       15.20       11.50      3.37 o
  -1   7  33        2.01        0.53      2.52 o
   0   7  33        5.45        3.93      1.97 o
   1   7  33        2.31        1.27      1.53 o
   0   0  34       10.45        6.62      1.88 o
   1   0  34        9.68        7.05      1.58 o
   2   0  34       45.85       49.39      1.73 o
   3   0  34        1.60        2.76      1.19 o
   4   0  34        6.14        2.35      2.73 o
  -4   1  34       29.43       40.08      4.35 o
  -3   1  34       32.63       33.92      6.62 o
  -2   1  34       57.10       54.77      1.88 o
  -1   1  34       97.91      101.10      2.64 o
   0   1  34      108.03      109.73      2.51 o
   1   1  34       96.49      101.59      2.70 o
   2   1  34       55.72       54.74      1.99 o
   3   1  34       32.03       30.30      6.17 o
   4   1  34       29.48       10.84      8.66 o
  -4   2  34        2.89        2.69      2.57 o
  -3   2  34       10.13        8.95      2.91 o
  -2   2  34       57.46       55.55      2.74 o
  -1   2  34       49.40       49.66      2.02 o
   0   2  34      107.39      113.15      2.38 o
   1   2  34       51.53       53.05      2.15 o
   2   2  34       59.67       57.18      2.17 o
   3   2  34       10.45        9.28      4.11 o
   4   2  34        2.89        3.97      2.11 o
  -4   3  34       14.44        7.19      3.75 o
  -3   3  34       38.17       45.20      3.92 o
  -2   3  34        2.99        1.75      0.97 o
  -1   3  34        3.01        2.16      1.12 o
   0   3  34        0.31        0.33      1.30 o
   1   3  34        3.34        4.06      1.79 o
   2   3  34        2.98        1.89      2.36 o
   3   3  34       38.19       38.33      3.14 o
   4   3  34       14.69        9.25      3.26 o
  -3   4  34       16.67       21.92      3.26 o
  -2   4  34       28.85       34.50      3.06 o
  -1   4  34      119.17      123.80      2.83 o
   0   4  34        4.92        6.00      2.11 o
   1   4  34      119.61      125.31      3.94 o
   2   4  34       28.37       31.38      3.02 o
   3   4  34       16.54       19.33      3.46 o
  -3   5  34       25.45       29.65      3.53 o
  -2   5  34       41.48       46.68      3.94 o
  -1   5  34        6.19        5.00      1.82 o
   0   5  34       46.81       45.58      2.47 o
   1   5  34        6.36        5.95      2.14 o
   2   5  34       42.29       46.13      3.95 o
   3   5  34       25.75       22.12      5.55 o
  -2   6  34        6.49        4.91      3.44 o
  -1   6  34       14.49        9.81      5.21 o
   0   6  34        0.15        0.16      1.41 o
   1   6  34       13.90        9.58      2.37 o
   2   6  34        5.86        4.79      3.27 o
   0   7  34       14.46       12.81      2.97 o
   1   0  35        0.51        0.45      0.90 o
   2   0  35        1.02        1.08      1.26 o
   3   0  35        5.01        2.81      1.66 o
   4   0  35        3.21        2.69      3.72 o
  -4   1  35       16.14       10.17      5.08 o
  -3   1  35        0.82        0.97      1.49 o
  -2   1  35       34.06       33.85      1.63 o
  -1   1  35      125.69      124.17      2.67 o
   0   1  35        3.41        9.68      1.45 o
   1   1  35      127.52      130.03      3.19 o
   2   1  35       34.98       37.68      1.75 o
   3   1  35        0.65        0.32      2.01 o
   4   1  35       16.31        5.05      5.73 o
  -4   2  35        0.38        1.57      2.50 o
  -3   2  35        4.88        3.55      2.02 o
  -2   2  35        6.83        4.95      1.66 o
  -1   2  35        1.51        1.30      1.12 o
   0   2  35      176.90      172.29      3.53 o
   1   2  35        1.45        0.56      1.07 o
   2   2  35        7.59        6.61      1.38 o
   3   2  35        4.70        1.18      1.66 o
   4   2  35        0.40        0.08      2.12 o
  -4   3  35        5.04        5.18      2.80 o
  -3   3  35        3.61        7.00      2.47 o
  -2   3  35        3.83        3.81      2.35 o
  -1   3  35       55.58       60.97      2.59 o
   0   3  35       24.26       31.08      5.64 o
   1   3  35       55.72       65.04      3.32 o
   2   3  35        3.91        2.02      2.26 o
   3   3  35        3.65        2.43      2.20 o
   4   3  35        4.92        2.95      2.39 o
  -3   4  35       14.58       17.59      4.14 o
  -2   4  35       19.90       24.30      3.31 o
  -1   4  35       26.68       29.09      2.34 o
   0   4  35        1.28        2.36      1.56 o
   1   4  35       26.38       31.71      3.42 o
   2   4  35       20.41       18.69      4.23 o
   3   4  35       14.92        8.83      3.02 o
  -3   5  35        9.02       11.30      3.68 o
  -2   5  35      122.48      135.52      5.70 o
  -1   5  35       48.78       51.41      2.29 o
   0   5  35        5.04        6.60      1.73 o
   1   5  35       47.62       53.52      3.60 o
   2   5  35      122.23      130.92      4.75 o
   3   5  35        9.01        9.61      2.80 o
  -2   6  35       26.66       24.31      7.92 o
  -1   6  35       35.67       35.25      4.24 o
   0   6  35        0.80        1.39      1.40 o
   1   6  35       35.40       35.54      4.74 o
   2   6  35       27.85       29.21      6.11 o
   0   0  36        0.89        2.82      2.02 o
   1   0  36       32.27       28.49      1.83 o
   2   0  36        0.35        0.66      1.03 o
   3   0  36       35.58       40.79      2.90 o
   4   0  36        8.60        3.16      3.31 o
  -4   1  36        0.41        1.18      2.93 o
  -3   1  36        9.05        4.56      2.46 o
  -2   1  36        3.40        1.93      1.37 o
  -1   1  36        8.79        8.69      1.56 o
   0   1  36       24.34       27.86      1.78 o
   1   1  36        8.56       11.67      1.49 o
   2   1  36        3.28        2.03      1.22 o
   3   1  36        8.85        2.12      2.48 o
   4   1  36        0.42        0.69      3.87 o
  -4   2  36        6.45        3.10      3.66 o
  -3   2  36       15.82       15.01      2.86 o
  -2   2  36        0.63        1.00      1.06 o
  -1   2  36        8.32        6.29      1.56 o
   0   2  36        0.39        1.24      1.43 o
   1   2  36        8.31        9.24      1.51 o
   2   2  36        0.51       -0.06      1.19 o
   3   2  36       16.25        3.74      3.18 o
   4   2  36        6.31        2.55      2.97 o
  -3   3  36        1.92        2.26      2.61 o
  -2   3  36       41.11       47.15      3.41 o
  -1   3  36       29.89       32.79      1.85 o
   0   3  36      113.94      103.85      2.97 o
   1   3  36       29.74       35.16      2.75 o
   2   3  36       40.23       47.96      3.27 o
   3   3  36        1.78        0.79      1.76 o
  -3   4  36        3.03        4.44      2.84 o
  -2   4  36       12.37       14.42      3.21 o
  -1   4  36       45.31       42.80      2.10 o
   0   4  36        3.78        7.35      2.56 o
   1   4  36       45.15       45.37      2.88 o
   2   4  36       12.82        9.04      3.02 o
   3   4  36        3.17        1.17      3.15 o
  -2   5  36       23.44       19.31      6.67 o
  -1   5  36        2.27        1.17      3.06 o
   0   5  36       24.08       27.73      2.12 o
   1   5  36        2.22        1.61      2.16 o
   2   5  36       23.32        9.50      5.95 o
  -1   6  36       13.66       13.58      5.31 o
   0   6  36       14.37        8.82      2.27 o
   1   6  36       13.76       13.74      3.26 o
   1   0  37       86.90       94.56      2.50 o
   2   0  37        9.42        8.21      1.43 o
   3   0  37       26.36       28.50      9.73 o
   4   0  37        6.28        2.21      2.90 o
  -4   1  37        2.77        6.12      3.55 o
  -3   1  37       22.81       22.69      4.72 o
  -2   1  37        7.55        6.29      1.25 o
  -1   1  37       49.42       48.75      2.04 o
   0   1  37        0.62        0.94      1.26 o
   1   1  37       52.17       52.11      2.06 o
   2   1  37        7.46        4.72      1.57 o
   3   1  37       22.84       11.03      7.33 o
   4   1  37        2.63        1.20      4.99 o
  -3   2  37        9.35       12.92      2.90 o
  -2   2  37        6.65        9.22      1.42 o
  -1   2  37       43.23       46.60      2.15 o
   0   2  37      141.85      135.02      3.38 o
   1   2  37       43.22       44.43      2.14 o
   2   2  37        6.69        5.74      1.94 o
   3   2  37        9.35        4.96      3.58 o
  -3   3  37       36.02       37.11      3.81 o
  -2   3  37        1.92        1.05      2.09 o
  -1   3  37       11.06       10.24      1.91 o
   0   3  37       45.22       47.95      2.79 o
   1   3  37       11.66       11.29      2.06 o
   2   3  37        2.01        1.42      1.56 o
   3   3  37       36.54       40.28      3.13 o
  -3   4  37       21.07       21.46      4.50 o
  -2   4  37       39.24       46.82      3.83 o
  -1   4  37       50.40       59.64      2.33 o
   0   4  37       24.75       33.18      2.37 o
   1   4  37       51.71       60.06      3.41 o
   2   4  37       40.03       43.06      8.36 o
   3   4  37       21.53       16.05      4.69 o
  -2   5  37       10.48        7.59      3.17 o
  -1   5  37        8.88        5.09      4.22 o
   0   5  37       44.18       48.85      3.14 o
   1   5  37        8.67       12.61      3.59 o
   2   5  37        9.84        3.85      3.48 o
  -1   6  37       11.58        9.41      4.55 o
   0   6  37       18.17       23.88      2.58 o
   1   6  37       11.19       14.67      2.17 o
   0   0  38       20.65       29.86      2.68 o
   1   0  38        9.82        8.08      1.46 o
   2   0  38        0.18        0.04      0.81 o
   3   0  38        9.78        8.69      3.92 o
  -3   1  38        4.30        2.30      1.79 o
  -2   1  38        0.71        1.00      1.16 o
  -1   1  38       13.75        9.18      1.73 o
   0   1  38       13.17       14.95      1.62 o
   1   1  38       13.64       11.35      1.78 o
   2   1  38        0.53        0.76      1.06 o
   3   1  38        4.28        0.98      2.07 o
  -3   2  38        2.02        1.33      1.83 o
  -2   2  38       12.11        9.91      2.22 o
  -1   2  38      109.52      123.61      3.04 o
   0   2  38        1.10        1.86      1.27 o
   1   2  38      109.00      119.57      2.67 o
   2   2  38       12.60        9.19      2.47 o
   3   2  38        2.11        0.43      2.28 o
  -3   3  38        2.70        3.22      2.37 o
  -2   3  38       25.38       26.64      3.50 o
  -1   3  38        3.73        3.17      1.69 o
   0   3  38       51.20       51.82      2.91 o
   1   3  38        3.73        5.36      2.32 o
   2   3  38       25.61       26.81      5.04 o
   3   3  38        2.43        1.37      2.29 o
  -2   4  38        0.24        1.13      2.10 o
  -1   4  38       30.81       28.18      4.48 o
   0   4  38        7.29        8.57      2.53 o
   1   4  38       30.96       32.76      2.82 o
   2   4  38        0.23       -0.08      1.90 o
  -2   5  38        9.75       12.10      3.63 o
  -1   5  38       16.75       11.78     12.44 o
   0   5  38        0.95        0.83      1.61 o
   1   5  38       17.64       12.80      5.55 o
   2   5  38        9.88        6.19      4.02 o
   1   0  39       57.46       68.10      2.39 o
   2   0  39       26.76       25.27      2.90 o
   3   0  39        1.09        1.57      2.57 o
  -3   1  39       20.63       17.67      6.75 o
  -2   1  39        8.62        7.62      1.28 o
  -1   1  39       14.05       12.38      1.82 o
   0   1  39      208.66      205.22      3.63 o
   1   1  39       13.98       13.93      1.78 o
   2   1  39        8.84        8.07      2.03 o
   3   1  39       20.63        6.74      4.98 o
  -3   2  39        1.06        1.23      2.27 o
  -2   2  39        8.31        6.37      2.18 o
  -1   2  39       41.81       41.82      2.35 o
   0   2  39       62.46       60.85      2.29 o
   1   2  39       41.24       41.50      2.47 o
   2   2  39        8.66        7.02      1.81 o
   3   2  39        1.03        0.27      2.19 o
  -3   3  39       16.58       19.37      4.33 o
  -2   3  39       14.73        7.76      4.54 o
  -1   3  39       28.61       34.21      3.82 o
   0   3  39       38.51       45.11      2.37 o
   1   3  39       29.11       35.38      4.68 o
   2   3  39       15.45        8.62      3.81 o
   3   3  39       16.25        7.52      4.71 o
  -2   4  39       14.70        9.33      5.05 o
  -1   4  39       27.32       36.76      3.53 o
   0   4  39        0.66        1.51      1.78 o
   1   4  39       26.53       32.58      2.90 o
   2   4  39       14.63        8.98      4.86 o
  -1   5  39        2.26        1.59      3.59 o
   0   5  39        1.64        1.28      1.72 o
   1   5  39        2.40        1.86      2.74 o
   0   0  40        0.54        1.23      2.20 o
   1   0  40       39.37       39.40      2.30 o
   2   0  40        5.82        4.71      1.37 o
   3   0  40        0.98        0.33      2.43 o
  -3   1  40        1.53        1.43      2.82 o
  -2   1  40       20.82       20.90      2.65 o
  -1   1  40        5.38        3.79      1.40 o
   0   1  40       31.11       31.97      2.16 o
   1   1  40        5.34        3.82      1.46 o
   2   1  40       21.01       23.46      3.74 o
   3   1  40        1.44        0.82      2.74 o
  -3   2  40        2.41        2.72      1.94 o
  -2   2  40        4.19        3.75      1.95 o
  -1   2  40       20.59       22.57      1.85 o
   0   2  40        3.29        2.35      1.29 o
   1   2  40       21.98       24.36      3.91 o
   2   2  40        3.89        2.77      2.19 o
   3   2  40        2.33        0.82      2.72 o
  -2   3  40       18.88       21.95      3.10 o
  -1   3  40        2.29        2.05      1.70 o
   0   3  40       15.56       17.27      2.27 o
   1   3  40        2.27        4.09      2.14 o
   2   3  40       19.03       11.48      3.90 o
  -2   4  40       32.14       36.79      6.54 o
  -1   4  40        5.36        4.37      2.98 o
   0   4  40        7.31        4.88      2.07 o
   1   4  40        4.95        3.11      2.27 o
   2   4  40       31.63       17.79     10.51 o
   0   5  40        0.44       -1.41      2.50 o
   1   0  41        8.67        6.28      1.46 o
   2   0  41        0.04        0.29      1.16 o
  -2   1  41        2.06        2.26      1.79 o
  -1   1  41       14.66       13.30      1.85 o
   0   1  41       81.67       99.52      3.30 o
   1   1  41       14.59       14.55      1.97 o
   2   1  41        2.00        1.20      1.63 o
  -2   2  41       20.76       17.77      2.58 o
  -1   2  41       44.18       48.23      2.50 o
   0   2  41       12.70        9.60      2.06 o
   1   2  41       43.38       47.33      2.43 o
   2   2  41       20.92       20.43      2.14 o
  -2   3  41       47.15       57.70      4.38 o
  -1   3  41       22.44       23.48      3.20 o
   0   3  41       14.39       15.02      2.89 o
   1   3  41       22.69       24.69      3.52 o
   2   3  41       46.35       55.59      3.58 o
  -1   4  41       37.16       42.62      3.86 o
   0   4  41       19.81       16.71      5.77 o
   1   4  41       36.84       42.25      2.74 o
   0   0  42      108.28      121.84      4.78 o
   1   0  42        0.01        0.14      1.12 o
   2   0  42        0.56        1.19      1.69 o
  -2   1  42        1.14        0.15      1.81 o
  -1   1  42       17.54       16.77      1.83 o
   0   1  42        1.19        0.96      1.38 o
   1   1  42       17.82       17.20      2.09 o
   2   1  42        1.26        1.02      1.60 o
  -2   2  42        5.93        7.11      2.54 o
  -1   2  42        9.90        7.41      1.89 o
   0   2  42        3.19        5.91      2.01 o
   1   2  42        9.91        8.94      1.79 o
   2   2  42        5.58        7.36      2.21 o
  -1   3  42        8.68        6.72      2.01 o
   0   3  42       22.73       18.49      2.27 o
   1   3  42        8.99        4.01      2.42 o
   1   0  43       16.15       15.80      2.07 o
   2   0  43       11.13       12.40      2.65 o
  -2   1  43       10.42        9.12      2.40 o
  -1   1  43        4.61        7.43      1.86 o
   0   1  43       23.48       24.52      2.12 o
   1   1  43        4.45        5.91      1.75 o
   2   1  43       10.69       10.74      2.51 o
  -1   2  43       14.58       12.73      1.96 o
   0   2  43       11.01       13.65      2.37 o
   1   2  43       14.50       17.51      2.19 o
   0   3  43        3.44        3.95      1.94 o
   0   0  44       50.04       47.59      3.58 o
   1   0  44        2.35        1.99      1.44 o
  -1   1  44        5.27        4.61      1.83 o
   0   1  44        3.65        5.52      1.75 o
   1   1  44        5.10        5.42      1.71 o
   0   2  44       10.72        8.70      1.92 o
 
